# Supplementary material for: Single-cell transcriptome profiling reveals vascular endothelial cell heterogeneity in human skin
Source: Theranostics. 2021 Apr 19;11(13):6461–76. doi: 10.7150/thno.54917 (PMC8120211; doi:10.7150/thno.54917)
Supplement: Supplementary file 2 — Supplementary File 1. [file thnov11p6461s2.xlsx]

## Sheet: cluster A
gene	p_val	avg_logFC	pct.1	pct.2	p_val_adj	cluster
IGFBP3	0	2.1457	0.536	0.047	0	A
SRGN	0	1.39477	0.817	0.316	0	A
SAT1	0	1.29831	0.895	0.726	0	A
SEMA3G	0	1.24465	0.558	0.018	0	A
SLC9A3R2	0	1.21424	0.902	0.652	0	A
RHOB	0	1.09241	0.812	0.463	0	A
HEY1	0	1.08745	0.522	0.049	0	A
BST2	0	1.0858	0.78	0.321	0	A
JAG1	0	1.08459	0.551	0.183	0	A
SOX17	0	1.07721	0.627	0.179	0	A
ICAM2	0	1.06493	0.736	0.357	0	A
SRP14	0	1.03522	0.986	0.962	0	A
ADGRF5	0	1.03099	0.744	0.28	0	A
ENPP2	0	1.02539	0.671	0.339	0	A
CRYBG3	0	1.00393	0.711	0.342	0	A
NEBL	0	0.962759	0.451	0.027	0	A
ARL15	0	0.907519	0.537	0.139	0	A
EMP3	0	0.90387	0.409	0.06	0	A
PPA1	0	0.894628	0.745	0.402	0	A
GJA4	0	0.881486	0.437	0.074	0	A
GLUL	0	0.852904	0.797	0.558	0	A
JAG2	0	0.848071	0.518	0.138	0	A
FAM107A	0	0.840256	0.517	0.131	0	A
A2M	0	0.837891	0.959	0.719	0	A
MECOM	0	0.805478	0.541	0.194	0	A
PODXL	0	0.802245	0.739	0.43	0	A
NOTCH4	0	0.797014	0.484	0.114	0	A
EFNB2	0	0.793874	0.658	0.321	0	A
TSC22D1	0	0.788586	0.805	0.481	0	A
PDCD4	0	0.787897	0.734	0.441	0	A
PCSK5	0	0.772434	0.297	0.012	0	A
ACE	0	0.76333	0.551	0.215	0	A
IFI27	0	0.728408	0.987	0.876	0	A
CLDN5	0	0.728268	0.94	0.877	0	A
LPCAT2	0	0.714923	0.504	0.168	0	A
SLC12A2	0	0.707028	0.323	0.05	0	A
PALMD	0	0.69744	0.877	0.635	0	A
C19orf33	0	0.693928	0.357	0.058	0	A
BTNL9	0	0.676684	0.34	0.05	0	A
EPAS1	0	0.676304	0.83	0.602	0	A
ADAMTS6	0	0.666949	0.332	0.068	0	A
TMEM178A	0	0.665911	0.291	0.006	0	A
PLLP	0	0.64959	0.374	0.074	0	A
MAST4	0	0.643711	0.423	0.142	0	A
ATP2A3	0	0.610445	0.287	0.036	0	A
SOS1	0	0.590645	0.384	0.128	0	A
CLEC14A	0	0.590353	0.883	0.707	0	A
SPECC1	0	0.588331	0.294	0.025	0	A
ATP13A3	0	0.567852	0.261	0.063	0	A
ASS1	0	0.548246	0.394	0.131	0	A
MMP2	0	0.538783	0.263	0.051	0	A
CAV1	0	0.507708	0.975	0.951	0	A
PTP4A3	0	0.471772	0.289	0.073	0	A
AIF1L	0	0.456221	0.269	0.058	0	A
PTMA	0	0.335412	1	0.999	0	A
TSPAN2	1.41132e-297	0.606473	0.464	0.185	2.91707e-293	A
MSX1	7.21851e-294	0.519096	0.344	0.107	1.49199e-289	A
S100A4	5.85947e-286	0.733641	0.848	0.664	1.21109e-281	A
RAMP2	2.82549e-267	0.473388	0.936	0.884	5.84e-263	A
IFI6	1.78687e-263	0.697073	0.64	0.365	3.69328e-259	A
OCIAD2	2.20847e-262	0.609726	0.537	0.268	4.56468e-258	A
RNF144B	1.48454e-259	0.42786	0.253	0.067	3.06841e-255	A
IL32	1.25021e-254	0.623576	0.505	0.229	2.58406e-250	A
SYNJ2	5.05895e-252	0.426906	0.253	0.068	1.04563e-247	A
VEGFC	1.52435e-248	0.507356	0.321	0.107	3.15068e-244	A
DUSP1	2.83687e-247	0.525856	0.933	0.869	5.86352e-243	A
SULF1	1.15375e-240	0.672009	0.342	0.125	2.38468e-236	A
LTBP4	1.89312e-240	0.703992	0.522	0.259	3.9129e-236	A
PTPRG	2.91524e-235	0.387984	0.26	0.075	6.02552e-231	A
HES4	7.4466e-235	0.506928	0.365	0.133	1.53914e-230	A
LAP3	2.89845e-232	0.569516	0.637	0.381	5.99081e-228	A
RDX	8.66382e-227	0.628037	0.763	0.584	1.79073e-222	A
RGS3	2.50819e-220	0.455555	0.324	0.116	5.18417e-216	A
NUDT14	1.58965e-216	0.489614	0.418	0.183	3.28565e-212	A
PLS3	8.79988e-214	0.573352	0.606	0.363	1.81885e-209	A
PIK3R3	1.23847e-213	0.550644	0.436	0.196	2.5598e-209	A
AFAP1L2	2.27084e-209	0.371884	0.261	0.082	4.6936e-205	A
FILIP1	1.66823e-207	0.498588	0.289	0.097	3.44807e-203	A
NR4A1	6.6472e-207	0.710926	0.493	0.247	1.37391e-202	A
SSFA2	2.94415e-206	0.567222	0.626	0.389	6.08526e-202	A
ISG15	2.16491e-205	0.678034	0.571	0.326	4.47466e-201	A
HLA-C	8.4009e-204	0.30687	0.984	0.964	1.73638e-199	A
ACTN4	2.96107e-203	0.513357	0.77	0.598	6.12024e-199	A
DEPP1	3.37394e-202	0.760578	0.621	0.391	6.9736e-198	A
ABCB1	1.34819e-200	0.567872	0.478	0.24	2.78657e-196	A
HSPA2	1.64008e-199	0.518914	0.492	0.251	3.38988e-195	A
UTRN	2.82564e-197	0.541471	0.756	0.562	5.84032e-193	A
NES	1.70315e-194	0.455165	0.272	0.093	3.52023e-190	A
RNASE1	4.9018e-194	0.423935	0.882	0.699	1.01315e-189	A
KLF2	5.18177e-194	0.396013	0.965	0.914	1.07102e-189	A
CYR61	1.18813e-192	0.763774	0.542	0.305	2.45574e-188	A
SORBS2	6.45589e-190	0.439258	0.341	0.136	1.33437e-185	A
IFI44L	5.28104e-188	0.549615	0.466	0.231	1.09154e-183	A
GPIHBP1	1.11843e-187	0.459163	0.289	0.105	2.31169e-183	A
RRAS	3.12982e-187	0.482708	0.467	0.238	6.46901e-183	A
SYNPO	9.02144e-187	0.48628	0.387	0.17	1.86464e-182	A
FAM89A	1.07067e-181	0.379714	0.276	0.098	2.21296e-177	A
ESAM	2.54897e-180	0.459392	0.712	0.494	5.26847e-176	A
XAF1	3.65154e-172	0.510502	0.506	0.276	7.54736e-168	A
RPS6KA5	5.35806e-172	0.399884	0.267	0.096	1.10746e-167	A
STMN1	1.87058e-169	0.525346	0.495	0.274	3.86631e-165	A
IFI27L2	5.45792e-169	0.400162	0.317	0.128	1.1281e-164	A
CFAP36	3.10117e-167	0.514116	0.482	0.265	6.40981e-163	A
RHOC	3.25016e-167	0.474843	0.754	0.603	6.71775e-163	A
RUNDC3B	6.83966e-165	0.453697	0.353	0.156	1.41369e-160	A
COBLL1	2.79368e-161	0.477205	0.486	0.267	5.77426e-157	A
AMD1	1.45801e-160	0.595042	0.512	0.304	3.01355e-156	A
DLL4	7.72971e-159	0.411985	0.355	0.159	1.59765e-154	A
MYL9	3.24021e-158	0.513119	0.404	0.198	6.69719e-154	A
GFOD1	2.03862e-157	0.442582	0.371	0.173	4.21362e-153	A
HBEGF	2.03293e-150	0.451926	0.321	0.14	4.20186e-146	A
LEPR	6.17244e-148	0.40852	0.38	0.183	1.27578e-143	A
CTTNBP2NL	3.67746e-144	0.451778	0.476	0.271	7.60094e-140	A
TAGLN2	5.23066e-141	0.336265	0.9	0.835	1.08113e-136	A
ITSN2	8.31236e-141	0.426675	0.324	0.146	1.71808e-136	A
MRPL33	8.67696e-139	0.467751	0.659	0.502	1.79344e-134	A
TIMP3	1.99512e-138	0.402473	0.911	0.845	4.12371e-134	A
PCDH1	1.26808e-137	0.321903	0.259	0.103	2.62099e-133	A
JUND	1.84465e-131	0.300509	0.946	0.914	3.81272e-127	A
ERC1	3.51943e-131	0.394439	0.325	0.152	7.27431e-127	A
CLIC4	1.11106e-128	0.435846	0.486	0.294	2.29645e-124	A
CD81	5.46944e-128	0.344034	0.888	0.837	1.13048e-123	A
CCDC85B	1.25244e-127	0.346465	0.817	0.697	2.58866e-123	A
ADAM15	3.2361e-127	0.409415	0.675	0.487	6.68869e-123	A
CDC42BPA	3.59544e-126	0.41055	0.402	0.215	7.43141e-122	A
TSPAN13	4.63761e-126	0.436453	0.345	0.172	9.58548e-122	A
CDH5	1.07188e-125	0.42607	0.632	0.462	2.21546e-121	A
MX1	2.49563e-124	0.424325	0.432	0.239	5.15822e-120	A
IER2	1.4985e-123	0.406571	0.913	0.831	3.09725e-119	A
EVL	1.50925e-122	0.418345	0.341	0.171	3.11948e-118	A
TCIM	2.4835e-122	0.487852	0.294	0.133	5.13315e-118	A
TPM1	6.15854e-122	0.383385	0.385	0.201	1.27291e-117	A
JCAD	2.11363e-121	0.427497	0.435	0.25	4.36867e-117	A
C8orf33	3.08849e-121	0.433875	0.434	0.249	6.38361e-117	A
PLCB1	4.96427e-120	0.380287	0.37	0.191	1.02607e-115	A
CAPZA2	3.27704e-118	0.420886	0.584	0.407	6.77331e-114	A
CRIP2	5.00889e-113	0.332803	0.864	0.806	1.03529e-108	A
PTPRB	1.68688e-112	0.410669	0.638	0.461	3.48661e-108	A
C9orf3	5.70007e-112	0.413237	0.474	0.294	1.17815e-107	A
PDGFB	6.46893e-111	0.384115	0.351	0.182	1.33706e-106	A
ATP1A1	9.46685e-110	0.384891	0.61	0.421	1.9567e-105	A
NPTN	1.55622e-108	0.325829	0.3	0.144	3.21655e-104	A
EIF4G2	3.0035e-104	0.355861	0.68	0.535	6.20794e-100	A
GATA2	1.03807e-103	0.400862	0.431	0.258	2.14558e-99	A
THSD7A	4.89877e-102	0.429811	0.469	0.297	1.01253e-97	A
DST	1.69656e-101	0.452749	0.407	0.236	3.50662e-97	A
AES	2.04054e-101	0.407455	0.595	0.436	4.21759e-97	A
SELENOM	3.51643e-101	0.376686	0.68	0.531	7.26811e-97	A
ID1	3.71411e-101	0.391881	0.888	0.794	7.6767e-97	A
LSR	4.09269e-101	0.330133	0.366	0.199	8.45917e-97	A
SEC11C	5.49765e-101	0.372714	0.444	0.272	1.13631e-96	A
CAVIN3	1.16742e-99	0.385067	0.581	0.417	2.41294e-95	A
SYNE2	1.82742e-97	0.34148	0.818	0.706	3.7771e-93	A
POMP	6.65311e-97	0.364287	0.647	0.502	1.37513e-92	A
ATP5PF	1.58629e-96	0.336598	0.749	0.64	3.27869e-92	A
BTG2	2.37183e-96	0.465418	0.641	0.498	4.90233e-92	A
CCDC3	5.23381e-96	0.347919	0.476	0.297	1.08178e-91	A
PIK3C2B	3.65018e-95	0.322226	0.255	0.119	7.54455e-91	A
STOM	2.19209e-94	0.360177	0.71	0.59	4.53082e-90	A
KCNN3	6.02337e-94	0.302154	0.316	0.161	1.24497e-89	A
KCTD12	2.57071e-93	0.432863	0.795	0.726	5.3134e-89	A
FN1	3.21553e-92	0.796767	0.342	0.196	6.64617e-88	A
SGK1	5.41023e-91	0.409321	0.328	0.179	1.11824e-86	A
ADAMTS1	1.90388e-89	0.527586	0.475	0.306	3.93512e-85	A
LIMA1	1.36389e-84	0.349634	0.557	0.398	2.81901e-80	A
CYYR1	2.16237e-84	0.327505	0.599	0.44	4.4694e-80	A
AAK1	1.60888e-83	0.352794	0.417	0.261	3.3254e-79	A
PKIG	4.03445e-78	0.330341	0.418	0.269	8.33881e-74	A
MIDN	1.76228e-77	0.374641	0.524	0.375	3.64246e-73	A
ORAI1	3.47291e-77	0.311729	0.367	0.222	7.17816e-73	A
SOX18	9.24385e-76	0.313174	0.82	0.745	1.91061e-71	A
HSD17B12	2.62884e-75	0.359467	0.507	0.363	5.43355e-71	A
PLPP1	3.58229e-75	0.42576	0.464	0.311	7.40423e-71	A
ID3	9.68998e-75	0.302389	0.868	0.776	2.00282e-70	A
SERPINB6	4.48256e-74	0.318193	0.574	0.432	9.26499e-70	A
FRYL	1.07321e-71	0.323732	0.382	0.238	2.21821e-67	A
HEG1	1.92711e-70	0.340718	0.556	0.406	3.98314e-66	A
MCTP1	2.81145e-70	0.324613	0.583	0.435	5.81099e-66	A
FLT1	8.29863e-70	0.309901	0.537	0.384	1.71524e-65	A
UACA	4.33756e-69	0.356722	0.667	0.559	8.9653e-65	A
ITPR2	7.34297e-69	0.326312	0.345	0.207	1.51772e-64	A
SPRY1	7.76233e-68	0.333344	0.538	0.388	1.6044e-63	A
PCMTD1	8.22779e-66	0.314741	0.515	0.377	1.7006e-61	A
AFDN	1.37806e-64	0.327735	0.504	0.371	2.84832e-60	A
TACC1	2.62612e-64	0.305274	0.705	0.61	5.42792e-60	A
FBLN2	8.66906e-63	0.34296	0.346	0.215	1.79181e-58	A
MAP4	4.9339e-62	0.323919	0.504	0.373	1.01979e-57	A
WSB1	5.8801e-62	0.309083	0.583	0.45	1.21536e-57	A
SLFN5	1.03373e-61	0.307359	0.496	0.351	2.13662e-57	A
COX17	3.0776e-60	0.308361	0.486	0.349	6.36109e-56	A
EGR1	9.50545e-60	0.510816	0.453	0.324	1.96468e-55	A
IFIT3	1.31504e-54	0.323649	0.366	0.242	2.71806e-50	A
HERPUD1	1.51434e-50	0.312272	0.466	0.348	3.12999e-46	A

## Sheet: cluster C1
gene	p_val	avg_logFC	pct.1	pct.2	p_val_adj	cluster
RBP7	0	1.26002	0.676	0.255	0	C1
RGCC	0	1.07941	0.389	0.041	0	C1
TSC22D1	0	1.01731	0.828	0.467	0	C1
SPRY1	0	0.982838	0.735	0.359	0	C1
SPARC	0	0.922518	0.925	0.614	0	C1
PLVAP	0	0.880604	0.888	0.572	0	C1
ITIH5	0	0.762471	0.48	0.192	0	C1
A2M	0	0.758789	0.96	0.711	0	C1
AQP1	0	0.755144	0.975	0.77	0	C1
ADGRF5	0	0.753815	0.674	0.273	0	C1
GSN	0	0.753794	0.982	0.816	0	C1
COL15A1	0	0.721671	0.737	0.359	0	C1
TCIM	0	0.661478	0.378	0.117	0	C1
MGLL	0	0.586259	0.735	0.489	0	C1
FAM13C	0	0.583233	0.617	0.327	0	C1
BTNL9	0	0.543603	0.279	0.048	0	C1
TSPAN13	0	0.533647	0.43	0.155	0	C1
NOTCH4	0	0.51692	0.368	0.116	0	C1
IFI27	0	0.503106	0.989	0.872	0	C1
CD34	0	0.491306	0.927	0.711	0	C1
RFLNB	0	0.473914	0.261	0.06	0	C1
RCAN2	0	0.457222	0.259	0.039	0	C1
SPARCL1	0	0.441148	0.999	0.922	0	C1
C1orf54	0	0.428561	0.28	0.069	0	C1
MALAT1	0	0.338303	0.999	0.999	0	C1
SEC14L1	7.13945e-296	0.557576	0.658	0.396	1.47565e-291	C1
ITGA6	1.907e-295	0.493323	0.856	0.666	3.94158e-291	C1
BTG1	9.39337e-294	0.514248	0.878	0.725	1.94152e-289	C1
FLT1	1.30488e-290	0.590835	0.636	0.366	2.69706e-286	C1
IVNS1ABP	2.7412e-290	0.65025	0.314	0.11	5.66578e-286	C1
ENPP2	5.90738e-287	0.723765	0.598	0.337	1.221e-282	C1
PALMD	2.51349e-283	0.475965	0.849	0.63	5.19512e-279	C1
ADGRL4	9.15688e-280	0.482081	0.806	0.568	1.89264e-275	C1
MSX1	5.34754e-269	0.413364	0.304	0.104	1.10528e-264	C1
INHBB	4.81574e-260	0.455301	0.272	0.089	9.95364e-256	C1
CCDC85B	8.44797e-258	0.427804	0.854	0.688	1.74611e-253	C1
CLEC14A	5.01828e-251	0.41179	0.877	0.702	1.03723e-246	C1
NRP1	1.48417e-237	0.461792	0.632	0.376	3.06764e-233	C1
ESAM	2.81239e-232	0.43212	0.717	0.486	5.81293e-228	C1
MCF2L	1.35258e-222	0.417033	0.385	0.172	2.79565e-218	C1
MEF2C	4.79783e-220	0.46247	0.767	0.589	9.91663e-216	C1
PRMT1	1.5393e-211	0.437636	0.703	0.495	3.18158e-207	C1
VWA1	4.33117e-211	0.461213	0.539	0.306	8.9521e-207	C1
GPIHBP1	2.47944e-202	0.380186	0.27	0.101	5.12476e-198	C1
CTGF	9.91332e-193	0.498306	0.849	0.689	2.04898e-188	C1
PLCB1	5.05443e-190	0.402644	0.382	0.183	1.0447e-185	C1
HLA-DRB1	1.66085e-185	0.317802	0.93	0.767	3.4328e-181	C1
LNX1	1.27017e-184	0.34072	0.256	0.097	2.62531e-180	C1
FAM107A	1.42111e-183	0.343296	0.327	0.141	2.93729e-179	C1
BST2	2.06313e-181	0.412277	0.565	0.332	4.26429e-177	C1
LPAR6	5.47608e-176	0.413091	0.552	0.333	1.13185e-171	C1
PIK3R3	7.43981e-157	0.363409	0.38	0.195	1.53773e-152	C1
LPCAT2	1.09224e-154	0.325302	0.356	0.175	2.25755e-150	C1
ASS1	1.16756e-152	0.308584	0.297	0.134	2.41323e-148	C1
SCARB1	1.29124e-151	0.350464	0.464	0.265	2.66887e-147	C1
COL4A2	6.44886e-149	0.463345	0.521	0.33	1.33291e-144	C1
ETS2	3.19457e-146	0.360299	0.77	0.611	6.60285e-142	C1
KLHL5	6.81007e-144	0.321905	0.325	0.159	1.40757e-139	C1
TCF4	2.66505e-139	0.315043	0.891	0.788	5.50839e-135	C1
CD93	3.13536e-139	0.340933	0.623	0.422	6.48048e-135	C1
SORBS2	5.09444e-134	0.317067	0.287	0.136	1.05297e-129	C1
HLA-DPB1	1.67443e-132	0.309125	0.765	0.584	3.46087e-128	C1
ITM2A	4.15418e-132	0.32212	0.785	0.615	8.58628e-128	C1
TMEM204	4.51876e-132	0.366946	0.485	0.307	9.33982e-128	C1
ACE	1.8773e-131	0.334211	0.398	0.222	3.88019e-127	C1
RUNDC3B	2.8416e-130	0.335402	0.31	0.155	5.8733e-126	C1
ID3	5.68904e-129	0.344187	0.878	0.772	1.17587e-124	C1
MYLK	2.04055e-128	0.324022	0.447	0.265	4.21762e-124	C1
SLC9A3R2	2.47179e-125	0.31435	0.783	0.658	5.10895e-121	C1
ENG	9.69166e-124	0.325635	0.811	0.664	2.00317e-119	C1
IL32	1.2233e-121	0.372259	0.406	0.232	2.52844e-117	C1
NR4A1	2.88829e-121	0.354781	0.423	0.248	5.9698e-117	C1
EGLN1	5.83184e-120	0.332148	0.435	0.263	1.20538e-115	C1
ADRB2	2.5096e-119	0.307062	0.332	0.177	5.18709e-115	C1
CYYR1	9.36487e-119	0.313399	0.617	0.433	1.93563e-114	C1
PLK2	1.13607e-117	0.335929	0.542	0.364	2.34815e-113	C1
SLFN5	4.28169e-112	0.312089	0.521	0.343	8.84983e-108	C1
HOXD9	5.49585e-108	0.320846	0.485	0.318	1.13594e-103	C1
KDR	1.34555e-105	0.331951	0.479	0.315	2.78112e-101	C1
LEPR	1.48619e-105	0.309333	0.329	0.182	3.0718e-101	C1
COL4A1	5.78073e-105	0.413142	0.439	0.279	1.19482e-100	C1
EDNRB	2.43142e-103	0.501183	0.347	0.21	5.02549e-99	C1
HSPA1B	2.53202e-101	0.300066	0.711	0.545	5.23344e-97	C1
CYTL1	1.3293e-100	0.342745	0.307	0.169	2.74753e-96	C1
UACA	1.26536e-99	0.317614	0.687	0.553	2.61538e-95	C1
RDX	1.01584e-92	0.300386	0.712	0.585	2.09965e-88	C1
KIAA1551	1.59781e-91	0.314075	0.462	0.311	3.30252e-87	C1
SGK1	1.40046e-78	0.308983	0.302	0.178	2.89461e-74	C1
ANGPT2	3.9725e-50	0.396185	0.437	0.334	8.21077e-46	C1

## Sheet: cluster C2
gene	p_val	avg_logFC	pct.1	pct.2	p_val_adj	cluster
ACKR1	0	0.783881	0.982	0.723	0	C2
HLA-DRB1	0	0.67864	0.968	0.729	0	C2
HLA-DPA1	0	0.672944	0.875	0.576	0	C2
HLA-DRA	0	0.668837	0.969	0.717	0	C2
CD74	0	0.644394	0.999	0.891	0	C2
HLA-DQA1	0	0.642608	0.535	0.262	0	C2
HLA-DPB1	0	0.624753	0.813	0.539	0	C2
SPARCL1	0	0.569761	1	0.909	0	C2
CTSC	0	0.551472	0.649	0.404	0	C2
ITM2A	0	0.512723	0.803	0.582	0	C2
LIFR	0	0.495521	0.746	0.498	0	C2
COL15A1	0	0.49457	0.616	0.335	0	C2
CCL14	0	0.485954	0.649	0.394	0	C2
HLA-DMA	0	0.483212	0.644	0.393	0	C2
HLA-DQB1	0	0.470507	0.605	0.382	0	C2
CD34	0	0.446774	0.916	0.68	0	C2
LY6E	0	0.444857	0.841	0.683	0	C2
IL33	0	0.431997	0.65	0.425	0	C2
NRP1	0	0.42977	0.584	0.349	0	C2
NPDC1	0	0.414365	0.836	0.605	0	C2
AQP1	0	0.414023	0.954	0.743	0	C2
FAM110D	0	0.410343	0.588	0.365	0	C2
NOSTRIN	0	0.40804	0.564	0.345	0	C2
BCAM	0	0.403377	0.822	0.608	0	C2
GSN	0	0.397201	0.944	0.801	0	C2
JAM2	0	0.396026	0.704	0.475	0	C2
RAMP3	0	0.390779	0.793	0.578	0	C2
PLVAP	0	0.390466	0.809	0.545	0	C2
IFI27	0	0.387345	0.989	0.853	0	C2
ENG	0	0.384576	0.822	0.637	0	C2
TSPAN7	0	0.380026	0.747	0.574	0	C2
RNASE1	0	0.355006	0.876	0.664	0	C2
SPARC	0	0.327029	0.828	0.594	0	C2
ACTG1	0	0.325301	0.983	0.942	0	C2
CPVL	5.68097e-301	0.414252	0.413	0.219	1.1742e-296	C2
ADGRL4	1.41394e-291	0.35718	0.753	0.545	2.92248e-287	C2
SNHG7	2.75618e-290	0.344899	0.793	0.635	5.69674e-286	C2
SCARB1	6.11546e-280	0.392851	0.435	0.241	1.26401e-275	C2
CCL23	1.08119e-261	0.471517	0.31	0.146	2.23472e-257	C2
DUSP23	2.49273e-260	0.382138	0.598	0.413	5.15222e-256	C2
ADM5	5.14705e-259	0.413539	0.384	0.207	1.06384e-254	C2
MEOX1	9.60677e-258	0.376434	0.434	0.251	1.98562e-253	C2
PRCP	4.34281e-257	0.3881	0.643	0.472	8.97616e-253	C2
IGFBP2	8.00968e-253	0.374745	0.505	0.318	1.65552e-248	C2
IL3RA	8.64679e-250	0.359724	0.528	0.339	1.78721e-245	C2
HLA-DRB5	1.15806e-234	0.536706	0.551	0.402	2.39359e-230	C2
VWA1	1.9434e-232	0.362836	0.47	0.289	4.01681e-228	C2
OLFM1	6.11085e-229	0.364733	0.429	0.255	1.26305e-224	C2
MKL2	1.57424e-224	0.347875	0.553	0.372	3.25379e-220	C2
PIM3	1.31203e-216	0.310429	0.722	0.571	2.71184e-212	C2
APLNR	8.01123e-210	0.311709	0.274	0.131	1.65584e-205	C2
SH3BP5	9.49096e-203	0.325014	0.623	0.464	1.96169e-198	C2
TESC	4.5135e-201	0.302938	0.273	0.134	9.32896e-197	C2
MYLK	1.01693e-199	0.329279	0.409	0.247	2.10189e-195	C2
NRN1	4.39946e-173	0.30846	0.66	0.536	9.09324e-169	C2
ZNF385D	1.1507e-170	0.321472	0.412	0.265	2.37839e-166	C2
GBP4	1.12397e-139	0.314886	0.448	0.309	2.32313e-135	C2

## Sheet: cluster P
gene	p_val	avg_logFC	pct.1	pct.2	p_val_adj	cluster
SELE	0	1.6624	0.755	0.236	0	P
C2CD4B	0	1.38679	0.68	0.266	0	P
SOCS3	0	1.18918	0.967	0.674	0	P
ZFP36	0	1.11634	0.966	0.713	0	P
HSPA1A	0	1.07628	0.929	0.695	0	P
ATF3	0	1.06517	0.766	0.331	0	P
HSPA1B	0	1.04683	0.848	0.522	0	P
CDKN1A	0	1.01892	0.765	0.32	0	P
NFKBIA	0	1.00595	0.899	0.663	0	P
DNAJB1	0	0.991886	0.795	0.458	0	P
GADD45B	0	0.945627	0.956	0.725	0	P
IER3	0	0.901585	0.895	0.604	0	P
ICAM1	0	0.882211	0.624	0.255	0	P
IRF1	0	0.877256	0.757	0.399	0	P
JUNB	0	0.866407	0.989	0.858	0	P
RGS16	0	0.855962	0.629	0.37	0	P
SLC2A3	0	0.842665	0.797	0.39	0	P
RND1	0	0.794041	0.467	0.115	0	P
FOS	0	0.76817	0.995	0.91	0	P
ADAMTS1	0	0.745629	0.611	0.277	0	P
FOSB	0	0.727653	0.791	0.445	0	P
JUN	0	0.724009	0.99	0.917	0	P
TNFAIP3	0	0.70942	0.361	0.101	0	P
KLF4	0	0.697583	0.83	0.545	0	P
BAG3	0	0.678715	0.53	0.184	0	P
EGR1	0	0.677229	0.575	0.3	0	P
ACKR1	0	0.642008	0.968	0.757	0	P
SERTAD1	0	0.612295	0.603	0.295	0	P
SOD2	0	0.610127	0.646	0.357	0	P
DNAJA1	0	0.597891	0.836	0.653	0	P
NFKBIZ	0	0.589201	0.52	0.193	0	P
PHLDA1	0	0.580689	0.482	0.201	0	P
HSP90AA1	0	0.553648	0.948	0.879	0	P
PPP1R15A	0	0.542455	0.854	0.589	0	P
CCNL1	0	0.536723	0.788	0.492	0	P
IER2	0	0.5249	0.963	0.82	0	P
JUND	0	0.510849	0.977	0.908	0	P
MYC	0	0.510773	0.498	0.227	0	P
HLA-DQA1	0	0.489342	0.585	0.289	0	P
TRIB1	0	0.487047	0.472	0.206	0	P
HLA-DRA	0	0.486932	0.939	0.753	0	P
CCL14	0	0.486135	0.724	0.415	0	P
KLF2	0	0.485303	0.975	0.91	0	P
DUSP1	0	0.474581	0.959	0.862	0	P
SNAI1	0	0.463866	0.358	0.117	0	P
UGCG	0	0.463215	0.435	0.174	0	P
SLC25A25	0	0.442677	0.353	0.104	0	P
NFIL3	0	0.373929	0.335	0.116	0	P
CD74	0	0.362941	0.993	0.905	0	P
H3F3B	0	0.329848	0.989	0.97	0	P
BHLHE40	1.84745e-306	0.518553	0.561	0.287	3.81849e-302	P
CCL2	1.87656e-304	0.883129	0.534	0.273	3.87867e-300	P
HES1	8.32415e-304	0.699742	0.861	0.664	1.72052e-299	P
HLA-DPB1	2.51881e-293	0.447839	0.819	0.572	5.20614e-289	P
LDLR	2.32562e-292	0.423331	0.324	0.115	4.80683e-288	P
HLA-DPA1	2.23275e-290	0.429387	0.848	0.617	4.61487e-286	P
CSRP2	3.40924e-284	0.464606	0.444	0.197	7.04657e-280	P
HLA-DRB1	3.01053e-277	0.383908	0.936	0.763	6.22246e-273	P
NAMPT	4.78935e-277	0.447939	0.524	0.261	9.8991e-273	P
CSRNP1	1.22535e-266	0.363197	0.388	0.16	2.53268e-262	P
TMEM70	6.7025e-266	0.402104	0.352	0.138	1.38534e-261	P
CTSC	9.50119e-257	0.449545	0.697	0.427	1.9638e-252	P
DUSP5	2.06117e-254	0.389958	0.356	0.144	4.26024e-250	P
BIRC3	3.33953e-240	0.378711	0.308	0.116	6.90248e-236	P
HSPH1	1.01357e-238	0.489058	0.421	0.198	2.09495e-234	P
RHOU	9.54983e-234	0.361281	0.372	0.16	1.97385e-229	P
MAP3K8	2.00026e-225	0.325281	0.371	0.161	4.13434e-221	P
INSIG1	9.07156e-222	0.348467	0.275	0.103	1.875e-217	P
ZNF385D	3.19756e-219	0.352473	0.516	0.268	6.60904e-215	P
COL15A1	2.05131e-215	0.320952	0.647	0.366	4.23985e-211	P
NR4A1	1.84949e-210	0.404705	0.469	0.238	3.82271e-206	P
MIDN	3.44939e-209	0.428564	0.593	0.357	7.12954e-205	P
SELP	9.86375e-208	0.307956	0.43	0.202	2.03874e-203	P
TIPARP	1.67319e-202	0.314959	0.293	0.118	3.45832e-198	P
ADM5	3.54284e-201	0.332628	0.445	0.221	7.3227e-197	P
NCOA7	3.87944e-201	0.388729	0.721	0.484	8.01842e-197	P
BTG2	5.997e-200	0.415107	0.712	0.481	1.23952e-195	P
MAFF	1.792e-199	0.365911	0.448	0.227	3.70389e-195	P
IER5	1.00632e-198	0.426605	0.57	0.334	2.07995e-194	P
RALGDS	1.05537e-196	0.359589	0.507	0.274	2.18135e-192	P
PDK4	1.54827e-196	0.434675	0.408	0.201	3.20012e-192	P
ITM2A	1.27582e-194	0.347908	0.806	0.609	2.63699e-190	P
HLA-DMA	1.11641e-191	0.321498	0.672	0.42	2.3075e-187	P
KLF10	7.86243e-190	0.395522	0.62	0.39	1.62509e-185	P
SAT1	2.58971e-189	0.307567	0.888	0.719	5.35267e-185	P
CEBPD	3.10012e-189	0.452715	0.795	0.623	6.40765e-185	P
BCL3	1.03441e-183	0.309389	0.407	0.201	2.13803e-179	P
YPEL2	2.08065e-176	0.375928	0.44	0.234	4.3005e-172	P
FAM110D	2.16602e-176	0.353443	0.62	0.388	4.47695e-172	P
ZFP36L1	4.03485e-176	0.36644	0.852	0.705	8.33963e-172	P
ETS2	4.44943e-170	0.32116	0.789	0.605	9.19652e-166	P
CDC42EP3	1.38828e-169	0.323145	0.575	0.344	2.86944e-165	P
LIFR	4.58267e-168	0.326231	0.76	0.527	9.47192e-164	P
SERPINH1	4.30167e-165	0.338855	0.448	0.245	8.89112e-161	P
IL33	6.53975e-164	0.302808	0.685	0.448	1.3517e-159	P
UPP1	9.05832e-164	0.36613	0.436	0.236	1.87227e-159	P
BRD2	3.328e-163	0.373087	0.59	0.368	6.87864e-159	P
ID3	2.96181e-162	0.360554	0.896	0.767	6.12177e-158	P
ZFAND5	3.23281e-161	0.359583	0.538	0.329	6.6819e-157	P
HLA-DQB1	2.77444e-158	0.312051	0.637	0.406	5.73449e-154	P
CTGF	3.22391e-157	0.343227	0.849	0.686	6.6635e-153	P
SOX17	2.2673e-149	0.303479	0.379	0.192	4.68628e-145	P
GADD45A	4.82732e-144	0.355123	0.556	0.35	9.97758e-140	P
DDX3X	1.72604e-140	0.33872	0.738	0.545	3.56756e-136	P
MT2A	3.23591e-140	0.879647	0.822	0.731	6.68831e-136	P
VMP1	4.76287e-132	0.361655	0.484	0.291	9.84438e-128	P
INTS6	4.64597e-127	0.363024	0.426	0.246	9.60276e-123	P
TRA2B	9.17214e-127	0.321271	0.665	0.472	1.89579e-122	P
HSPD1	9.56172e-125	0.354201	0.673	0.494	1.97631e-120	P
DNAJB4	1.24067e-123	0.376559	0.558	0.369	2.56433e-119	P
IFRD1	2.06958e-117	0.305	0.378	0.21	4.27761e-113	P
SPRY1	6.86417e-112	0.347201	0.561	0.377	1.41876e-107	P
IER5L	1.03986e-103	0.304184	0.363	0.208	2.14929e-99	P
MT1X	8.08025e-76	0.616682	0.355	0.227	1.67011e-71	P

## Sheet: cluster V
gene	p_val	avg_logFC	pct.1	pct.2	p_val_adj	cluster
CYP1B1	0	1.04494	0.485	0.113	0	V
CLU	0	0.993728	1	0.953	0	V
VWF	0	0.893378	0.941	0.69	0	V
MGP	0	0.832532	0.906	0.813	0	V
IER3	0	0.791525	0.835	0.605	0	V
PERP	0	0.782381	0.73	0.361	0	V
TSC22D3	0	0.644491	0.742	0.462	0	V
EDN1	0	0.644208	0.731	0.471	0	V
FBLN2	0	0.641367	0.491	0.177	0	V
LYST	0	0.606471	0.427	0.158	0	V
SULF1	0	0.602778	0.396	0.096	0	V
DAAM1	0	0.578623	0.723	0.474	0	V
HSPG2	0	0.573666	0.798	0.552	0	V
RAMP3	0	0.570395	0.85	0.588	0	V
NET1	0	0.54147	0.571	0.299	0	V
FOXC1	0	0.512472	0.497	0.257	0	V
DIXDC1	0	0.510911	0.392	0.153	0	V
ITPR2	0	0.479463	0.407	0.183	0	V
ACKR1	0	0.470863	0.982	0.748	0	V
RNASE1	0	0.431835	0.895	0.681	0	V
ADIRF	0	0.3007	0.995	0.982	0	V
TMSB4X	0	0.300205	1	0.999	0	V
EPB41L3	2.91004e-306	0.404661	0.299	0.109	6.01477e-302	V
ACKR3	5.95589e-300	0.399809	0.257	0.084	1.23102e-295	V
AKR1C2	8.84698e-297	0.543789	0.372	0.162	1.82858e-292	V
MMP28	3.04924e-283	0.407201	0.354	0.153	6.30247e-279	V
FGF2	1.53237e-270	0.47631	0.366	0.167	3.16726e-266	V
SELP	3.85511e-265	0.404076	0.41	0.198	7.96813e-261	V
METRNL	1.74353e-264	0.443896	0.464	0.248	3.60371e-260	V
AKR1C1	1.18485e-257	0.401434	0.603	0.358	2.44896e-253	V
CCDC3	9.60617e-253	0.429275	0.495	0.278	1.9855e-248	V
BMPR2	5.96971e-242	0.451307	0.602	0.404	1.23388e-237	V
POSTN	4.15611e-232	0.470194	0.342	0.157	8.59026e-228	V
IL1R1	1.05937e-229	0.417138	0.617	0.418	2.18961e-225	V
SCARA3	6.84383e-229	0.359682	0.301	0.128	1.41455e-224	V
LHX6	1.09585e-217	0.336879	0.251	0.1	2.26501e-213	V
ADGRA2	8.07474e-216	0.370256	0.322	0.149	1.66897e-211	V
LDHA	3.22467e-211	0.321851	0.849	0.711	6.66507e-207	V
SKIL	8.84791e-209	0.419073	0.401	0.216	1.82877e-204	V
FBN1	3.03807e-206	0.351247	0.258	0.107	6.27939e-202	V
NUAK1	6.70557e-206	0.405936	0.558	0.362	1.38597e-201	V
ID2	9.6153e-206	0.45867	0.556	0.366	1.98739e-201	V
PTPRB	1.24372e-205	0.383901	0.637	0.446	2.57065e-201	V
WWP1	2.17269e-205	0.400293	0.478	0.289	4.49074e-201	V
PBX1	6.99861e-188	0.353449	0.292	0.138	1.44654e-183	V
ENTPD1	2.23135e-187	0.374488	0.439	0.256	4.61198e-183	V
NNMT	1.29169e-179	0.41854	0.516	0.333	2.66979e-175	V
ELN	3.23238e-176	0.346	0.313	0.157	6.68101e-172	V
HAPLN3	4.74113e-172	0.313211	0.253	0.114	9.79945e-168	V
GAS6	2.43313e-165	0.367957	0.502	0.33	5.02904e-161	V
CLDN11	5.39395e-164	0.311953	0.281	0.136	1.11488e-159	V
IL6ST	3.91127e-156	0.325319	0.749	0.618	8.0842e-152	V
SESN3	4.98136e-156	0.312618	0.276	0.133	1.0296e-151	V
LIFR	3.48077e-151	0.317615	0.708	0.529	7.19441e-147	V
TGFBR3	8.01729e-146	0.322953	0.631	0.473	1.65709e-141	V
CRIM1	1.0818e-143	0.341629	0.636	0.491	2.23597e-139	V
FILIP1L	2.0704e-143	0.358515	0.452	0.291	4.27932e-139	V
CPXM2	8.89125e-142	0.301365	0.296	0.156	1.83773e-137	V
BMX	1.81904e-138	0.31021	0.327	0.18	3.75978e-134	V
MYOF	9.18156e-131	0.311596	0.397	0.248	1.89774e-126	V
PLAT	3.77423e-129	0.326514	0.356	0.21	7.80096e-125	V
FLNA	1.26742e-128	0.350362	0.521	0.374	2.61962e-124	V
EBF3	2.06672e-128	0.30464	0.338	0.198	4.2717e-124	V
ICAM1	1.70102e-117	0.341824	0.426	0.279	3.51583e-113	V
GADD45B	1.2849e-115	0.310553	0.838	0.739	2.65576e-111	V
HEG1	7.3314e-104	0.30464	0.533	0.398	1.51533e-99	V
CCL2	2.01706e-60	0.485092	0.393	0.29	4.16905e-56	V

## Sheet: cluster L1
gene	p_val	avg_logFC	pct.1	pct.2	p_val_adj	cluster
CCL21	0	2.85636	0.997	0.601	0	L1
TFF3	0	2.40505	0.973	0.3	0	L1
LYVE1	0	2.00766	0.839	0.143	0	L1
MMRN1	0	1.68465	0.961	0.484	0	L1
PPFIBP1	0	1.65859	0.929	0.393	0	L1
EFEMP1	0	1.60948	0.835	0.187	0	L1
FAM107B	0	1.60542	0.781	0.154	0	L1
FGL2	0	1.5164	0.793	0.257	0	L1
TFPI	0	1.50557	0.973	0.61	0	L1
MAF	0	1.33173	0.633	0.068	0	L1
CHRDL1	0	1.32932	0.641	0.069	0	L1
PLAC9	0	1.31479	0.784	0.263	0	L1
GYPC	0	1.30616	0.746	0.211	0	L1
PROX1	0	1.28505	0.697	0.155	0	L1
CCDC80	0	1.2688	0.654	0.152	0	L1
NR2F1	0	1.21218	0.498	0.045	0	L1
AKAP12	0	1.19227	0.64	0.179	0	L1
COLEC12	0	1.19216	0.599	0.074	0	L1
NRP2	0	1.15445	0.659	0.237	0	L1
PTPRE	0	1.13141	0.675	0.196	0	L1
EPB41L2	0	1.09996	0.62	0.166	0	L1
DKK3	0	1.08426	0.624	0.154	0	L1
COL6A2	0	1.04718	0.507	0.051	0	L1
CAVIN2	0	1.02239	0.909	0.634	0	L1
IGF1	0	1.01516	0.392	0.035	0	L1
PKHD1L1	0	1.01043	0.456	0.04	0	L1
SLC24A1	0	0.99985	0.452	0.059	0	L1
LAPTM5	0	0.997901	0.539	0.108	0	L1
FXYD6	0	0.984309	0.474	0.055	0	L1
CD9	0	0.969965	0.962	0.847	0	L1
LGALS1	0	0.952704	0.731	0.384	0	L1
VPS35L	0	0.952068	0.509	0.106	0	L1
TPPP3	0	0.939502	0.37	0.051	0	L1
CCND1	0	0.935268	0.603	0.271	0	L1
PLPP1	0	0.932871	0.621	0.231	0	L1
FN1	0	0.920874	0.517	0.112	0	L1
TSPAN5	0	0.916763	0.447	0.055	0	L1
FABP5	0	0.915344	0.747	0.521	0	L1
TTN	0	0.915097	0.362	0.059	0	L1
APOD	0	0.914304	0.474	0.173	0	L1
SYNM	0	0.912233	0.41	0.059	0	L1
ABI3BP	0	0.895507	0.402	0.039	0	L1
PARD6G	0	0.882916	0.443	0.054	0	L1
RAB11FIP1	0	0.876776	0.51	0.128	0	L1
PIEZO2	0	0.876028	0.379	0.034	0	L1
CALD1	0	0.871402	0.842	0.528	0	L1
LAYN	0	0.860409	0.501	0.14	0	L1
TBX1	0	0.847152	0.685	0.348	0	L1
MARCKS	0	0.838241	0.757	0.44	0	L1
NUDT4	0	0.835629	0.479	0.148	0	L1
AKR1C1	0	0.826789	0.644	0.319	0	L1
PDPN	0	0.815136	0.381	0.03	0	L1
ARL4A	0	0.808967	0.854	0.646	0	L1
TIMP1	0	0.807695	0.852	0.684	0	L1
LAMA4	0	0.804761	0.533	0.19	0	L1
FTH1	0	0.803961	0.992	0.973	0	L1
ADD3	0	0.800565	0.522	0.187	0	L1
MRC1	0	0.799082	0.37	0.032	0	L1
UGP2	0	0.798747	0.62	0.351	0	L1
ATP5F1E	0	0.796534	0.982	0.942	0	L1
KRT18	0	0.791489	0.489	0.202	0	L1
ANXA2	0	0.787478	0.963	0.876	0	L1
IGFBP7	0	0.786219	0.992	0.953	0	L1
S100A10	0	0.78021	0.996	0.982	0	L1
GUCY1A1	0	0.773675	0.402	0.109	0	L1
PDE1A	0	0.772083	0.363	0.033	0	L1
NR2F2	0	0.763882	0.844	0.571	0	L1
STXBP6	0	0.754294	0.389	0.067	0	L1
KBTBD11	0	0.744946	0.35	0.031	0	L1
CFH	0	0.743903	0.435	0.136	0	L1
RELN	0	0.741771	0.335	0.032	0	L1
NUPR1	0	0.724532	0.655	0.349	0	L1
UCP2	0	0.723	0.337	0.04	0	L1
DSP	0	0.714454	0.555	0.317	0	L1
GPM6A	0	0.710861	0.366	0.059	0	L1
SYNE1	0	0.698398	0.579	0.329	0	L1
PPP1R2	0	0.694746	0.55	0.282	0	L1
CYBA	0	0.689533	0.404	0.112	0	L1
TNXB	0	0.684955	0.56	0.327	0	L1
HRCT1	0	0.683722	0.433	0.192	0	L1
MPP7	0	0.670371	0.31	0.036	0	L1
SLC38A1	0	0.668154	0.404	0.125	0	L1
DST	0	0.662145	0.461	0.184	0	L1
RHOJ	0	0.657978	0.519	0.255	0	L1
PGM5	0	0.655982	0.487	0.21	0	L1
LMO2	0	0.651165	0.834	0.685	0	L1
LINC00636	0	0.639955	0.278	0.02	0	L1
CHCHD10	0	0.638248	0.35	0.08	0	L1
SCNN1B	0	0.636309	0.316	0.05	0	L1
CYB5R3	0	0.632972	0.815	0.642	0	L1
ANXA5	0	0.631501	0.75	0.555	0	L1
FLT4	0	0.629117	0.324	0.076	0	L1
SNCG	0	0.624716	0.773	0.598	0	L1
KLHL4	0	0.623438	0.276	0.025	0	L1
TM4SF1	0	0.622821	0.956	0.899	0	L1
EFNA5	0	0.618172	0.274	0.025	0	L1
TIMP2	0	0.617407	0.695	0.488	0	L1
REEP3	0	0.614601	0.411	0.166	0	L1
GNAS	0	0.610433	0.94	0.883	0	L1
TM4SF18	0	0.607471	0.575	0.362	0	L1
RAB31	0	0.599575	0.289	0.048	0	L1
TC2N	0	0.59912	0.281	0.044	0	L1
C12orf57	0	0.593872	0.708	0.516	0	L1
TUBA1A	0	0.593099	0.668	0.514	0	L1
FAM84A	0	0.585604	0.281	0.06	0	L1
HES4	0	0.585218	0.335	0.095	0	L1
MAN1A1	0	0.584103	0.415	0.2	0	L1
BCL7C	0	0.583327	0.549	0.326	0	L1
COL6A1	0	0.57979	0.316	0.091	0	L1
CYTOR	0	0.577775	0.409	0.18	0	L1
ANTXR2	0	0.575614	0.258	0.031	0	L1
FOXC2	0	0.566309	0.257	0.03	0	L1
TUBB6	0	0.558858	0.513	0.297	0	L1
IARS2	0	0.558048	0.452	0.243	0	L1
SCN3B	0	0.547731	0.294	0.074	0	L1
HOMER3	0	0.545088	0.339	0.129	0	L1
UTRN	0	0.542403	0.721	0.533	0	L1
FSCN1	0	0.539761	0.334	0.142	0	L1
TPM4	0	0.53948	0.831	0.723	0	L1
ARL6IP1	0	0.536447	0.581	0.382	0	L1
SGCE	0	0.531727	0.253	0.035	0	L1
CD47	0	0.523777	0.459	0.251	0	L1
CD59	0	0.521912	0.9	0.818	0	L1
KANK3	0	0.511338	0.536	0.352	0	L1
FAM3C	0	0.509526	0.444	0.25	0	L1
NTAN1	0	0.508096	0.444	0.249	0	L1
MGP	0	0.505419	0.927	0.797	0	L1
CRIP1	0	0.504361	0.35	0.158	0	L1
NNMT	0	0.504321	0.525	0.311	0	L1
RASGRP3	0	0.502725	0.311	0.119	0	L1
APP	0	0.4948	0.836	0.735	0	L1
PACSIN2	0	0.493956	0.353	0.16	0	L1
MTUS1	0	0.493567	0.764	0.619	0	L1
SNX2	0	0.490592	0.417	0.236	0	L1
KLF6	0	0.4905	0.856	0.769	0	L1
POLR2L	0	0.486043	0.873	0.79	0	L1
GNG11	0	0.485537	0.988	0.977	0	L1
CTSZ	0	0.485233	0.603	0.445	0	L1
LYN	0	0.484557	0.334	0.14	0	L1
CMTM3	0	0.480966	0.314	0.121	0	L1
FAM126A	0	0.479352	0.304	0.133	0	L1
ALDH2	0	0.477761	0.394	0.201	0	L1
PALM	0	0.469057	0.292	0.108	0	L1
OAF	0	0.467685	0.29	0.105	0	L1
ARHGAP29	0	0.462186	0.823	0.723	0	L1
TSTA3	0	0.461912	0.289	0.114	0	L1
KCNN3	0	0.461592	0.317	0.129	0	L1
PMEPA1	0	0.454368	0.252	0.094	0	L1
DDX10	0	0.453867	0.282	0.117	0	L1
CSTB	0	0.452065	0.67	0.536	0	L1
NFIX	0	0.451919	0.303	0.124	0	L1
CLDN5	0	0.449488	0.955	0.859	0	L1
OAZ1	0	0.432215	0.766	0.667	0	L1
ELK3	0	0.428567	0.792	0.719	0	L1
LIMS1	0	0.428507	0.752	0.639	0	L1
RAB11A	0	0.426506	0.773	0.666	0	L1
SMS	0	0.424283	0.288	0.116	0	L1
EDNRB	0	0.419843	0.387	0.175	0	L1
TIMP3	0	0.410738	0.9	0.835	0	L1
FCGRT	0	0.408257	0.767	0.665	0	L1
FTL	0	0.401692	0.978	0.97	0	L1
CD63	0	0.392805	0.948	0.919	0	L1
RPL36	0	0.336315	0.995	0.989	0	L1
NXN	4.46269e-305	0.492669	0.491	0.317	9.22394e-301	L1
SH3BGRL2	6.88869e-303	0.494019	0.429	0.245	1.42382e-298	L1
CAST	1.24697e-288	0.337503	0.887	0.85	2.57736e-284	L1
CD99	6.66076e-285	0.318679	0.909	0.877	1.37671e-280	L1
SELENOP	3.64282e-271	0.447217	0.592	0.446	7.52933e-267	L1
STX7	3.50373e-268	0.439861	0.352	0.185	7.24185e-264	L1
SEMA6A	8.12923e-266	0.467784	0.422	0.252	1.68023e-261	L1
CDC42EP5	7.35329e-263	0.455109	0.461	0.296	1.51985e-258	L1
STC1	3.01714e-262	0.513856	0.303	0.143	6.23613e-258	L1
ITIH5	5.01398e-262	0.359197	0.361	0.182	1.03634e-257	L1
EMP1	6.62146e-259	0.394045	0.79	0.707	1.36859e-254	L1
CTSD	1.53836e-256	0.461605	0.491	0.335	3.17963e-252	L1
ECSCR	4.05392e-256	0.336069	0.815	0.766	8.37905e-252	L1
PRSS23	1.11904e-253	0.482921	0.548	0.386	2.31295e-249	L1
MYADM	5.2466e-252	0.476709	0.446	0.281	1.08442e-247	L1
GGT5	5.58981e-251	0.463064	0.429	0.264	1.15536e-246	L1
HEBP1	1.48565e-249	0.43232	0.405	0.244	3.0707e-245	L1
JUP	3.8198e-241	0.365164	0.26	0.115	7.89515e-237	L1
C1orf21	3.03942e-237	0.478512	0.515	0.372	6.28218e-233	L1
PLSCR4	9.31888e-231	0.467846	0.455	0.304	1.92612e-226	L1
LRPAP1	1.57349e-230	0.43004	0.44	0.288	3.25226e-226	L1
HMGN3	1.01681e-227	0.423541	0.596	0.469	2.10165e-223	L1
SLC38A2	2.77524e-219	0.423104	0.685	0.567	5.73614e-215	L1
MARCKSL1	8.11406e-217	0.420574	0.44	0.29	1.6771e-212	L1
LTBP4	6.02177e-214	0.383174	0.4	0.243	1.24464e-209	L1
EPHX1	3.42829e-212	0.417997	0.479	0.339	7.08594e-208	L1
FHL1	3.82126e-212	0.374429	0.278	0.139	7.89816e-208	L1
H1FX	1.01599e-209	0.379986	0.674	0.562	2.09994e-205	L1
SPTBN1	1.37506e-207	0.335695	0.827	0.768	2.8421e-203	L1
PXDC1	6.08944e-203	0.385152	0.333	0.19	1.25863e-198	L1
PDLIM4	8.42241e-202	0.388011	0.41	0.263	1.74083e-197	L1
HYAL2	2.95747e-190	0.336723	0.702	0.607	6.11279e-186	L1
GUSB	9.25531e-189	0.392917	0.352	0.215	1.91298e-184	L1
ADAM10	4.08987e-188	0.406861	0.426	0.288	8.45335e-184	L1
TMEM50A	6.83358e-187	0.372383	0.575	0.465	1.41243e-182	L1
ETS1	1.19191e-185	0.369602	0.638	0.536	2.46357e-181	L1
CAPN2	3.02466e-184	0.380786	0.452	0.319	6.25167e-180	L1
GABARAPL2	8.25059e-183	0.33547	0.644	0.547	1.70531e-178	L1
COL4A1	4.34948e-179	0.354945	0.406	0.263	8.98995e-175	L1
RWDD1	5.28979e-179	0.383329	0.591	0.487	1.09335e-174	L1
TLN1	6.37354e-179	0.372835	0.556	0.438	1.31735e-174	L1
AKR1C2	2.1796e-178	0.349587	0.3	0.162	4.50501e-174	L1
ANGPTL2	5.14545e-177	0.330982	0.251	0.127	1.06351e-172	L1
GMFG	1.46353e-174	0.375668	0.536	0.418	3.02497e-170	L1
NR3C1	3.20123e-174	0.400319	0.494	0.371	6.61663e-170	L1
IL6ST	2.17536e-172	0.356465	0.7	0.619	4.49626e-168	L1
NDUFS7	1.45523e-171	0.365407	0.404	0.274	3.00782e-167	L1
RASSF9	1.53272e-168	0.394976	0.328	0.199	3.16798e-164	L1
ATP5MD	5.80443e-167	0.337336	0.662	0.585	1.19972e-162	L1
UBA2	6.00229e-164	0.34418	0.296	0.172	1.24061e-159	L1
CAMKK2	9.03179e-162	0.32581	0.258	0.139	1.86678e-157	L1
NDUFA1	1.70359e-159	0.314749	0.663	0.58	3.52115e-155	L1
MDFIC	1.65304e-157	0.383587	0.385	0.261	3.41666e-153	L1
LHFPL6	5.86144e-157	0.347985	0.55	0.444	1.2115e-152	L1
CNKSR3	1.62397e-156	0.379875	0.295	0.173	3.35659e-152	L1
MSRB3	1.91402e-156	0.365604	0.479	0.362	3.95608e-152	L1
KRT8	8.40295e-155	0.33432	0.299	0.176	1.73681e-150	L1
CTSL	1.98737e-154	0.362356	0.448	0.328	4.1077e-150	L1
ITGB1BP1	5.23316e-154	0.346645	0.423	0.301	1.08164e-149	L1
PLXDC2	3.75178e-152	0.337568	0.288	0.166	7.75454e-148	L1
DEGS1	9.11943e-148	0.338087	0.309	0.191	1.88489e-143	L1
STMN1	6.34029e-147	0.364362	0.387	0.263	1.31047e-142	L1
NDUFC1	2.04004e-143	0.319725	0.607	0.517	4.21657e-139	L1
TLE1	3.345e-143	0.316153	0.254	0.143	6.91377e-139	L1
NARF	8.35964e-143	0.319898	0.293	0.177	1.72785e-138	L1
PTPN14	3.26663e-138	0.365169	0.327	0.211	6.7518e-134	L1
TMX4	2.26629e-135	0.338205	0.383	0.268	4.68419e-131	L1
PEPD	4.12924e-135	0.327562	0.332	0.218	8.53473e-131	L1
SORBS3	7.79599e-135	0.327416	0.316	0.203	1.61135e-130	L1
TMEM205	9.04713e-134	0.337418	0.385	0.272	1.86995e-129	L1
TGFB1	9.0551e-134	0.301887	0.262	0.152	1.8716e-129	L1
NDUFB2	1.62897e-133	0.308699	0.608	0.53	3.36692e-129	L1
SARAF	6.77403e-133	0.320581	0.511	0.413	1.40013e-128	L1
PRDX5	2.31269e-131	0.315674	0.568	0.483	4.7801e-127	L1
CALU	1.12974e-130	0.345045	0.388	0.277	2.33505e-126	L1
ATP2B1	1.2407e-129	0.372531	0.472	0.369	2.5644e-125	L1
ARID5B	8.08346e-128	0.338056	0.574	0.482	1.67077e-123	L1
TNFAIP8L1	2.62937e-127	0.315864	0.297	0.188	5.43465e-123	L1
SNTB2	1.58256e-125	0.339655	0.48	0.379	3.27099e-121	L1
FDPS	2.36094e-125	0.313037	0.523	0.431	4.87983e-121	L1
CDH13	2.82009e-123	0.318731	0.539	0.439	5.82884e-119	L1
FRMD4B	5.38314e-122	0.343766	0.437	0.333	1.11264e-117	L1
ATP1B3	3.16064e-121	0.310916	0.498	0.399	6.53272e-117	L1
COX7B	2.45024e-120	0.300596	0.582	0.506	5.0644e-116	L1
ANGPT2	3.66747e-120	0.39484	0.434	0.318	7.58028e-116	L1
GNG12	7.62e-120	0.320356	0.449	0.346	1.57498e-115	L1
ROCK2	2.29463e-119	0.319287	0.458	0.355	4.74278e-115	L1
MZT2A	4.99811e-117	0.333249	0.364	0.262	1.03306e-112	L1
SHC1	5.79055e-116	0.342532	0.382	0.281	1.19685e-111	L1
NDUFAF3	1.07862e-109	0.308054	0.383	0.282	2.2294e-105	L1
PLCG2	8.09182e-102	0.458585	0.611	0.533	1.6725e-97	L1
CBX5	2.86012e-98	0.314082	0.313	0.219	5.91158e-94	L1

## Sheet: cluster L2
gene	p_val	avg_logFC	pct.1	pct.2	p_val_adj	cluster
EFEMP1	0	0.568806	0.82	0.313	0	L2
TFF3	0	0.444108	0.932	0.433	0	L2
CCL21	3.23937e-306	0.498123	0.972	0.679	6.69545e-302	L2
LYVE1	1.51402e-274	0.403	0.746	0.283	3.12933e-270	L2
MAF	6.59613e-266	0.359502	0.57	0.181	1.36335e-261	L2
PROX1	7.64287e-257	0.4194	0.687	0.261	1.57971e-252	L2
FAM107B	6.40841e-252	0.342701	0.726	0.278	1.32456e-247	L2
COLEC12	5.60124e-251	0.329099	0.554	0.178	1.15772e-246	L2
CHRDL1	2.95779e-248	0.323479	0.567	0.184	6.11345e-244	L2
MMRN1	4.4635e-240	0.426333	0.943	0.578	9.22561e-236	L2
PPFIBP1	1.14865e-227	0.403918	0.89	0.499	2.37415e-223	L2
FGL2	1.52071e-219	0.375424	0.775	0.361	3.14315e-215	L2
TTN	2.54804e-217	0.376167	0.391	0.116	5.26655e-213	L2
TFPI	2.86042e-205	0.368304	0.959	0.681	5.91221e-201	L2
TSPAN5	4.71673e-200	0.300169	0.419	0.132	9.74901e-196	L2
GYPC	2.43101e-194	0.335401	0.719	0.316	5.02465e-190	L2
PLAC9	8.32853e-187	0.367124	0.754	0.365	1.72142e-182	L2
PTPRE	4.02787e-186	0.343616	0.672	0.289	8.32521e-182	L2
DKK3	7.49846e-183	0.326138	0.603	0.246	1.54986e-178	L2
AKAP12	3.70878e-182	0.344084	0.628	0.269	7.66569e-178	L2
NUDT4	7.46343e-164	0.308093	0.52	0.21	1.54262e-159	L2
NTS	7.17377e-147	0.488559	0.259	0.077	1.48275e-142	L2
CD9	5.61214e-143	0.301119	0.977	0.868	1.15997e-138	L2
CCND1	3.41056e-131	0.336781	0.65	0.333	7.04929e-127	L2
CFH	1.70809e-128	0.322666	0.459	0.193	3.53044e-124	L2
