# Supplementary material for: Single-cell transcriptome profiling reveals vascular endothelial cell heterogeneity in human skin
Source: Theranostics. 2021 Apr 19;11(13):6461–76. doi: 10.7150/thno.54917 (PMC8120211; doi:10.7150/thno.54917)
Supplement: Supplementary file 3 — Supplementary File 2. [file thnov11p6461s3.xlsx]

## Sheet: Brain
gene	p_val	avg_logFC	pct.1	pct.2	p_val_adj	cluster
GPR85	0	2.45631	0.362	0.003	0	Brain
SLC7A5	0	2.39037	0.455	0.013	0	Brain
SLC2A1	0	2.37117	0.498	0.028	0	Brain
SLC38A5	0	2.3182	0.426	0.006	0	Brain
TUBB4A	0	1.97951	0.272	0.001	0	Brain
MFSD2A	0	1.95157	0.302	0.006	0	Brain
SPOCK3	0	1.77799	0.289	0.004	0	Brain
C1orf64	0	1.70302	0.255	0	0	Brain
SPOCK2	8.36989e-253	2.10673	0.362	0.017	3.52699e-248	Brain
SLCO2B1	6.31226e-238	2.07994	0.421	0.027	2.65992e-233	Brain
SCD5	4.79194e-185	1.62238	0.251	0.011	2.01927e-180	Brain
CLDN5	1.48678e-157	2.29486	0.919	0.301	6.26516e-153	Brain
BSG	1.94733e-147	2.62866	0.77	0.2	8.20586e-143	Brain
FN1	1.1979e-129	1.88644	0.557	0.093	5.04782e-125	Brain
PLLP	2.57004e-127	1.76148	0.302	0.027	1.08299e-122	Brain
ITM2A	2.57355e-123	2.16653	0.877	0.357	1.08447e-118	Brain
ABCG2	1.3718e-108	1.93533	0.43	0.066	5.78063e-104	Brain
CBR1	1.49947e-100	1.60909	0.272	0.027	6.3186e-96	Brain
RN7SK	6.40289e-72	1.96703	0.277	0.039	2.69812e-67	Brain
HERC2P2	2.31383e-65	1.45413	0.255	0.036	9.75025e-61	Brain
CA4	2.06112e-63	1.24924	0.26	0.037	8.68534e-59	Brain
CD82	6.64841e-62	1.3523	0.26	0.039	2.80157e-57	Brain
SDPR	1.9364e-60	1.5191	0.468	0.121	8.1598e-56	Brain
CLDN11	2.42906e-55	1.66306	0.251	0.042	1.02358e-50	Brain
MT1E	8.21838e-53	1.54054	0.417	0.112	3.46314e-48	Brain
APOLD1	2.60143e-47	1.5242	0.579	0.237	1.09622e-42	Brain
SLC39A10	4.61839e-45	1.59017	0.319	0.08	1.94614e-40	Brain
GPCPD1	2.13746e-42	1.48045	0.285	0.066	9.00704e-38	Brain
IFI6	1.7756e-38	1.37058	0.468	0.181	7.4822e-34	Brain
PON2	9.1717e-34	1.37156	0.298	0.085	3.86486e-29	Brain
PODXL	4.75917e-32	1.19035	0.46	0.194	2.00547e-27	Brain
RGCC	1.61942e-31	1.08043	0.426	0.16	6.82409e-27	Brain
ESAM	5.22937e-29	1.0444	0.621	0.374	2.20361e-24	Brain
BEX3	1.31799e-28	1.02841	0.383	0.142	5.55388e-24	Brain
CSRP1	3.4957e-28	1.3701	0.311	0.105	1.47305e-23	Brain
RNASE1	2.06236e-27	0.940288	0.63	0.399	8.69058e-23	Brain
ICAM2	2.23882e-22	1.2105	0.366	0.16	9.43415e-18	Brain
XIST	8.52883e-21	0.933756	0.264	0.09	3.59396e-16	Brain
TGM2	1.09178e-20	0.852094	0.315	0.119	4.60065e-16	Brain
TBCB	1.55941e-19	1.06912	0.328	0.143	6.57119e-15	Brain
TCEB2	7.91269e-17	0.627465	0.4	0.184	3.33433e-12	Brain
ATP5I	9.67618e-17	0.701513	0.366	0.163	4.07745e-12	Brain
CD320	1.30155e-15	1.26089	0.298	0.144	5.48461e-11	Brain
LY6E	1.32779e-15	0.976204	0.43	0.258	5.59517e-11	Brain
STMN1	1.14767e-14	0.976189	0.332	0.167	4.83617e-10	Brain
HERPUD1	1.7737e-13	0.967975	0.37	0.209	7.47421e-09	Brain
C1orf54	2.17988e-13	0.840087	0.26	0.113	9.1858e-09	Brain
QKI	2.86168e-13	1.02216	0.362	0.21	1.20588e-08	Brain
SRGN	2.87086e-13	0.569183	0.54	0.359	1.20975e-08	Brain
VWF	3.23765e-13	0.850495	0.498	0.349	1.36431e-08	Brain
PLA2G16	5.12967e-13	1.02368	0.311	0.166	2.16159e-08	Brain
RHOB	5.59928e-13	0.743403	0.477	0.312	2.35948e-08	Brain
CRIP2	1.61366e-12	0.792349	0.443	0.296	6.79979e-08	Brain
COPE	1.1723e-10	0.892161	0.255	0.131	4.93995e-06	Brain
BST2	1.29142e-10	0.563339	0.434	0.272	5.44193e-06	Brain
SYNGR2	2.74386e-10	0.972474	0.268	0.147	1.15624e-05	Brain
SLC3A2	1.01969e-09	0.895255	0.34	0.216	4.29688e-05	Brain
ALDOA	1.34695e-09	0.646964	0.302	0.164	5.67593e-05	Brain
NR4A1	1.6021e-09	0.889627	0.332	0.2	6.75108e-05	Brain
LGALS1	3.31288e-09	0.550715	0.46	0.305	0.000139601	Brain
VAMP2	4.39391e-09	1.01548	0.277	0.162	0.000185155	Brain
CYB5R3	6.48496e-09	0.910172	0.311	0.2	0.00027327	Brain
ATP5O	9.54675e-09	0.499715	0.272	0.14	0.000402291	Brain
ACTN4	1.00627e-08	0.870497	0.357	0.247	0.000424032	Brain
RAMP2	1.08001e-08	0.710558	0.438	0.331	0.000455104	Brain
SERPINB6	9.63137e-08	0.82955	0.255	0.152	0.00405856	Brain
LDHB	1.05289e-07	0.743842	0.298	0.183	0.00443676	Brain
MT1X	1.66721e-07	0.717584	0.311	0.193	0.00702547	Brain
GBP4	1.73642e-07	0.795428	0.255	0.152	0.00731711	Brain
GSTP1	1.75454e-07	0.576342	0.468	0.373	0.00739344	Brain

## Sheet: Cervix
gene	p_val	avg_logFC	pct.1	pct.2	p_val_adj	cluster
CRYAB	0	1.89611	0.67	0.072	0	Cervix
PCP4	0	1.6223	0.339	0.014	0	Cervix
CXCL8	6.54553e-268	0.866409	0.872	0.157	2.75822e-263	Cervix
CSF3	4.49361e-244	1.49451	0.831	0.182	1.89356e-239	Cervix
TNFAIP6	1.90613e-233	1.2692	0.281	0.017	8.03225e-229	Cervix
CXCL1	1.89485e-198	1.26909	0.478	0.065	7.98471e-194	Cervix
GEM	1.94325e-175	1.39137	0.442	0.065	8.18868e-171	Cervix
SOD2	1.36593e-156	1.23082	0.902	0.363	5.75589e-152	Cervix
SELE	2.24335e-149	1.38388	0.854	0.324	9.45324e-145	Cervix
FTH1	1.35007e-123	0.977527	0.879	0.377	5.68907e-119	Cervix
DCN	2.40173e-108	0.654892	0.3	0.046	1.01207e-103	Cervix
SLPI	1.03057e-107	0.503535	0.259	0.035	4.34271e-103	Cervix
CXCL2	4.57577e-98	1.0233	0.595	0.182	1.92818e-93	Cervix
PTGDS	4.71268e-96	1.05437	0.261	0.04	1.98588e-91	Cervix
MTATP6P1	7.74807e-96	0.796167	0.446	0.103	3.26496e-91	Cervix
PRNP	3.39154e-88	1.04467	0.648	0.245	1.42916e-83	Cervix
HMOX1	3.61253e-88	0.750953	0.705	0.244	1.52228e-83	Cervix
LUM	5.60712e-81	0.878874	0.259	0.045	2.36278e-76	Cervix
MTHFD2	1.04495e-72	0.984114	0.35	0.087	4.40333e-68	Cervix
CCL2	1.04684e-65	0.711363	0.648	0.273	4.41127e-61	Cervix
IL6	5.94149e-61	0.533857	0.574	0.218	2.50368e-56	Cervix
TAGLN	1.73063e-60	1.01146	0.32	0.089	7.29271e-56	Cervix
THBS1	2.79411e-57	0.733992	0.469	0.165	1.17741e-52	Cervix
XBP1	3.15393e-52	0.829714	0.432	0.16	1.32904e-47	Cervix
PTGS2	1.57674e-50	0.559324	0.362	0.113	6.64421e-46	Cervix
MEDAG	2.9344e-47	0.777939	0.27	0.074	1.23653e-42	Cervix
INSIG1	1.4065e-45	0.651595	0.581	0.268	5.92686e-41	Cervix
SERPINE1	1.63638e-45	0.691	0.547	0.24	6.89554e-41	Cervix
FOSL1	1.57092e-44	0.765448	0.325	0.104	6.61969e-40	Cervix
CXCL3	5.81433e-42	0.647047	0.336	0.113	2.4501e-37	Cervix
CD200	1.54295e-41	0.642845	0.382	0.138	6.50184e-37	Cervix
PHLDA1	3.69241e-40	0.792187	0.474	0.218	1.55594e-35	Cervix
TXNRD1	3.24579e-39	0.636808	0.439	0.182	1.36775e-34	Cervix
ERRFI1	1.04824e-38	0.780367	0.284	0.094	4.41717e-34	Cervix
HNRNPH1	2.34426e-38	0.804356	0.531	0.279	9.87849e-34	Cervix
NDRG1	5.16375e-38	0.636866	0.648	0.385	2.17595e-33	Cervix
MAT2A	8.61884e-38	0.778775	0.419	0.179	3.63189e-33	Cervix
GCLM	4.09839e-31	0.632892	0.32	0.124	1.72702e-26	Cervix
WTAP	6.6692e-31	0.708873	0.359	0.159	2.81033e-26	Cervix
DDX21	5.12553e-29	0.571184	0.586	0.352	2.15985e-24	Cervix
CREM	1.07664e-28	0.516341	0.394	0.173	4.53684e-24	Cervix
ODC1	3.44853e-28	0.746828	0.254	0.097	1.45318e-23	Cervix
ATF4	1.45108e-26	0.543864	0.588	0.374	6.11471e-22	Cervix
SLC3A2	1.81655e-22	0.691644	0.382	0.211	7.65474e-18	Cervix
IER3	2.93775e-22	0.640475	0.526	0.335	1.23794e-17	Cervix
AMD1	4.45738e-20	0.507794	0.403	0.224	1.8783e-15	Cervix
MCL1	8.16956e-20	0.501432	0.547	0.361	3.44257e-15	Cervix
HNRNPAB	4.30143e-19	0.685872	0.325	0.174	1.81258e-14	Cervix
ATP13A3	6.80962e-19	0.413555	0.32	0.153	2.86951e-14	Cervix
SLC38A2	1.18579e-18	0.43265	0.558	0.372	4.99678e-14	Cervix
PTP4A1	3.26752e-18	0.51198	0.268	0.124	1.3769e-13	Cervix
MAFF	1.27958e-17	0.527083	0.323	0.17	5.39204e-13	Cervix
GSPT1	1.28577e-17	0.589365	0.284	0.143	5.41809e-13	Cervix
KLF10	7.55518e-17	0.481826	0.403	0.243	3.18368e-12	Cervix
CD55	2.09508e-16	0.432393	0.419	0.249	8.82845e-12	Cervix
CLIC4	3.15233e-16	0.414899	0.501	0.324	1.32836e-11	Cervix
NFKB1	5.54758e-16	0.471573	0.256	0.124	2.33769e-11	Cervix
HSPA9	3.9009e-15	0.586098	0.309	0.172	1.6438e-10	Cervix
HLA-DRB5	8.60068e-14	0.403111	0.4	0.25	3.62424e-09	Cervix
TIMP2	2.0339e-13	0.500461	0.343	0.212	8.57067e-09	Cervix
TUBB4B	1.02451e-12	0.529571	0.357	0.232	4.3172e-08	Cervix
SRSF2	7.3846e-12	0.458744	0.382	0.255	3.1118e-07	Cervix
ELK3	9.03379e-12	0.434606	0.476	0.355	3.80675e-07	Cervix
G3BP1	1.02177e-11	0.476659	0.355	0.227	4.30562e-07	Cervix
RAB21	2.45026e-11	0.425209	0.254	0.143	1.03252e-06	Cervix
RYBP	4.47564e-11	0.507482	0.263	0.155	1.88599e-06	Cervix
IFRD1	7.36616e-11	0.531318	0.275	0.166	3.10402e-06	Cervix
NUPR1	1.03705e-10	0.43583	0.309	0.192	4.37002e-06	Cervix
SPAG9	1.18055e-10	0.47033	0.348	0.231	4.9747e-06	Cervix
NCL	5.07217e-10	0.41505	0.478	0.378	2.13736e-05	Cervix
ILF2	1.49975e-09	0.424874	0.32	0.208	6.3198e-05	Cervix
FSTL1	2.52404e-09	0.422662	0.277	0.174	0.000106361	Cervix
EIF1AX	3.95704e-09	0.469798	0.304	0.206	0.000166746	Cervix
SASH1	4.02558e-08	0.428912	0.334	0.238	0.00169634	Cervix

## Sheet: Dermis
gene	p_val	avg_logFC	pct.1	pct.2	p_val_adj	cluster
ATP5F1E	0	2.15095	0.938	0.029	0	Dermis
CAVIN1	0	2.00458	0.906	0.026	0	Dermis
SELENOW	0	1.92954	0.862	0.022	0	Dermis
CLU	0	1.83097	0.962	0.189	0	Dermis
H3F3A	0	1.80302	0.954	0.08	0	Dermis
NOP53	0	1.77531	0.86	0.022	0	Dermis
S100A6	0	1.70638	0.998	0.325	0	Dermis
ATP5MC2	0	1.47425	0.765	0.023	0	Dermis
MTRNR2L12	0	1.38539	0.588	0.01	0	Dermis
KLF2	0	1.36996	0.948	0.192	0	Dermis
MTRNR2L8	0	1.32249	0.607	0.005	0	Dermis
ELOB	0	1.31562	0.706	0.022	0	Dermis
ATP5ME	0	1.29483	0.667	0.014	0	Dermis
CCDC85B	0	1.29401	0.786	0.048	0	Dermis
PTMS	0	1.28116	0.894	0.104	0	Dermis
JUND	0	1.24223	0.919	0.187	0	Dermis
ATP5MG	0	1.20737	0.664	0.023	0	Dermis
SEM1	0	1.19548	0.642	0.019	0	Dermis
NEAT1	0	1.1942	0.926	0.253	0	Dermis
PLCG2	0	1.17667	0.522	0.017	0	Dermis
SYNE2	0	1.16043	0.789	0.081	0	Dermis
PALMD	0	1.15056	0.788	0.076	0	Dermis
ATP5F1D	0	1.1336	0.625	0.015	0	Dermis
TXNIP	0	1.1329	0.976	0.241	0	Dermis
BCAM	0	1.13194	0.79	0.07	0	Dermis
ATP5PF	0	1.12995	0.656	0.026	0	Dermis
TRIR	0	1.129	0.612	0.016	0	Dermis
EGFL7	0	1.12755	0.902	0.118	0	Dermis
ARL6IP4	0	1.12754	0.622	0.019	0	Dermis
SELENOM	0	1.10552	0.566	0.014	0	Dermis
ADIRF	0	1.09891	0.984	0.274	0	Dermis
CST3	0	1.09207	0.976	0.257	0	Dermis
CTGF	0	1.07201	0.797	0.18	0	Dermis
IER2	0	1.0597	0.896	0.195	0	Dermis
SOX18	0	1.0542	0.804	0.085	0	Dermis
ATP5MD	0	1.04841	0.586	0.018	0	Dermis
CD34	0	1.0434	0.894	0.128	0	Dermis
SNHG7	0	1.03847	0.758	0.071	0	Dermis
ARHGAP29	0	1.0367	0.728	0.058	0	Dermis
LGALS3	0	1.03015	0.956	0.248	0	Dermis
JUN	0	1.0276	0.945	0.362	0	Dermis
ATP5IF1	0	1.01251	0.546	0.016	0	Dermis
NPDC1	0	1.00948	0.822	0.093	0	Dermis
CLEC14A	0	1.00413	0.826	0.098	0	Dermis
EDN1	0	1.0002	0.608	0.064	0	Dermis
CAST	0	0.996945	0.862	0.114	0	Dermis
ITGB4	0	0.980498	0.613	0.025	0	Dermis
GSN	0	0.973792	0.914	0.166	0	Dermis
CCL14	0	0.957857	0.554	0.022	0	Dermis
FAM110D	0	0.949515	0.526	0.017	0	Dermis
FAU	0	0.943059	0.99	0.376	0	Dermis
ATP5MPL	0	0.942324	0.534	0.019	0	Dermis
DEPP1	0	0.91897	0.432	0.019	0	Dermis
GIMAP7	0	0.916211	0.876	0.129	0	Dermis
ATP5PD	0	0.915148	0.5	0.014	0	Dermis
CAVIN3	0	0.905479	0.468	0.014	0	Dermis
RTRAF	0	0.88345	0.509	0.016	0	Dermis
EIF3L	0	0.855834	0.532	0.026	0	Dermis
UACA	0	0.845794	0.589	0.049	0	Dermis
LMNA	0	0.844559	0.922	0.216	0	Dermis
ZBTB20	0	0.833069	0.629	0.057	0	Dermis
ATP5F1A	0	0.830603	0.462	0.015	0	Dermis
H1FX	0	0.830005	0.562	0.041	0	Dermis
NUCKS1	0	0.819441	0.789	0.109	0	Dermis
CCL21	0	0.819015	0.556	0.021	0	Dermis
ATP5F1C	0	0.817669	0.466	0.016	0	Dermis
ATP5PO	0	0.808764	0.466	0.02	0	Dermis
ATP5F1B	0	0.786657	0.471	0.021	0	Dermis
ID1	0	0.786077	0.872	0.244	0	Dermis
PPP1R14B	0	0.774411	0.514	0.028	0	Dermis
HDGFL3	0	0.770368	0.392	0.005	0	Dermis
GIMAP1	0	0.764748	0.591	0.042	0	Dermis
BRI3	0	0.7525	0.754	0.096	0	Dermis
RAMP2	0	0.752307	0.896	0.2	0	Dermis
GNAI2	0	0.750078	0.844	0.146	0	Dermis
TJP1	0	0.738261	0.647	0.066	0	Dermis
SLC9A3R2	0	0.735828	0.656	0.092	0	Dermis
ITGB1	0	0.73503	0.762	0.115	0	Dermis
SELENOS	0	0.72709	0.403	0.014	0	Dermis
LHFPL6	0	0.724071	0.436	0.022	0	Dermis
SELENOK	0	0.722435	0.405	0.017	0	Dermis
DAAM1	0	0.71571	0.51	0.043	0	Dermis
SMIM26	0	0.714557	0.376	0.009	0	Dermis
GUK1	0	0.706837	0.832	0.151	0	Dermis
NDUFV2	0	0.69801	0.438	0.022	0	Dermis
TBX1	0	0.695509	0.328	0.002	0	Dermis
CTSH	0	0.693273	0.594	0.071	0	Dermis
MALL	0	0.68951	0.359	0.004	0	Dermis
TSPO	0	0.688337	0.732	0.094	0	Dermis
MZT2B	0	0.687227	0.596	0.053	0	Dermis
GTF2I	0	0.686887	0.365	0.008	0	Dermis
SELENOH	0	0.685839	0.376	0.01	0	Dermis
TNFSF10	0	0.682128	0.806	0.15	0	Dermis
CFAP97	0	0.681419	0.438	0.023	0	Dermis
EIF4A1	0	0.68088	0.47	0.03	0	Dermis
TSHZ2	0	0.679458	0.645	0.087	0	Dermis
REX1BD	0	0.675629	0.365	0.009	0	Dermis
TNRC6B	0	0.675268	0.452	0.027	0	Dermis
HOXD9	0	0.673618	0.354	0.005	0	Dermis
FAM241A	0	0.670038	0.368	0.015	0	Dermis
GRASP	0	0.666766	0.573	0.051	0	Dermis
ATP5MC1	0	0.664365	0.365	0.011	0	Dermis
CAVIN2	0	0.663571	0.601	0.039	0	Dermis
TMEM273	0	0.661796	0.334	0.002	0	Dermis
CLDN5	0	0.659457	0.849	0.188	0	Dermis
CTSZ	0	0.657778	0.428	0.024	0	Dermis
AKAP9	0	0.657471	0.515	0.048	0	Dermis
ELOC	0	0.656365	0.369	0.013	0	Dermis
SMAD1	0	0.654759	0.426	0.022	0	Dermis
LY6E	0	0.653487	0.774	0.14	0	Dermis
LIMS1	0	0.650271	0.622	0.074	0	Dermis
ATP5MF	0	0.649098	0.366	0.013	0	Dermis
RASA4	0	0.64903	0.31	0.004	0	Dermis
FAM13C	0	0.641272	0.399	0.023	0	Dermis
AHNAK	0	0.638665	0.851	0.192	0	Dermis
HIST1H4C	0	0.636197	0.398	0.019	0	Dermis
ADAM15	0	0.62703	0.594	0.064	0	Dermis
SELENOF	0	0.624044	0.38	0.016	0	Dermis
BOD1L1	0	0.621225	0.471	0.035	0	Dermis
PTPRA	0	0.617192	0.43	0.022	0	Dermis
CSNK1A1	0	0.612248	0.503	0.041	0	Dermis
NKTR	0	0.611987	0.534	0.058	0	Dermis
ATP5PB	0	0.611905	0.355	0.012	0	Dermis
MGP	0	0.611137	0.768	0.199	0	Dermis
TNXB	0	0.610553	0.304	0.006	0	Dermis
RTF2	0	0.608782	0.354	0.011	0	Dermis
ABHD17A	0	0.606209	0.377	0.015	0	Dermis
NRN1	0	0.605086	0.616	0.08	0	Dermis
SRRM2	0	0.604809	0.679	0.089	0	Dermis
CRYBG3	0	0.596955	0.448	0.042	0	Dermis
RALBP1	0	0.591383	0.444	0.03	0	Dermis
TUT4	0	0.590339	0.275	0.001	0	Dermis
SELENOP	0	0.589424	0.438	0.029	0	Dermis
OSBPL1A	0	0.589316	0.465	0.042	0	Dermis
PLEC	0	0.582386	0.476	0.041	0	Dermis
ATP5MC3	0	0.580979	0.342	0.017	0	Dermis
LMCD1	0	0.577438	0.693	0.103	0	Dermis
ANKRD29	0	0.574409	0.418	0.033	0	Dermis
DPYSL2	0	0.568945	0.643	0.078	0	Dermis
ITGA6	0	0.567721	0.746	0.142	0	Dermis
JCAD	0	0.567599	0.28	0.004	0	Dermis
MESD	0	0.56422	0.288	0.006	0	Dermis
IGFBP4	0	0.563779	0.887	0.272	0	Dermis
RRBP1	0	0.558038	0.546	0.061	0	Dermis
TAPBP	0	0.555115	0.544	0.057	0	Dermis
COL18A1	0	0.554941	0.539	0.057	0	Dermis
CDH13	0	0.548751	0.394	0.032	0	Dermis
NUAK1	0	0.545672	0.49	0.054	0	Dermis
CD81	0	0.544842	0.84	0.185	0	Dermis
NSD3	0	0.543194	0.274	0.006	0	Dermis
IGFBP2	0	0.53999	0.481	0.048	0	Dermis
VSIR	0	0.536722	0.325	0.017	0	Dermis
MXRA7	0	0.536372	0.438	0.026	0	Dermis
TSPAN4	0	0.536328	0.562	0.062	0	Dermis
C9orf16	0	0.535727	0.534	0.052	0	Dermis
ZC3H13	0	0.5289	0.424	0.035	0	Dermis
NBDY	0	0.527919	0.291	0.008	0	Dermis
GIMAP4	0	0.525919	0.736	0.117	0	Dermis
SPTAN1	0	0.524315	0.497	0.046	0	Dermis
TPM3	0	0.520315	0.867	0.23	0	Dermis
DEK	0	0.517848	0.68	0.112	0	Dermis
HOXB7	0	0.517417	0.302	0.011	0	Dermis
AVPR2	0	0.516846	0.268	0.005	0	Dermis
MEF2C	0	0.513768	0.628	0.087	0	Dermis
RAPGEF3	0	0.51365	0.384	0.03	0	Dermis
ATRX	0	0.506434	0.58	0.082	0	Dermis
WASF2	0	0.506273	0.634	0.09	0	Dermis
SMIM37	0	0.506147	0.268	0.005	0	Dermis
UBXN1	0	0.50566	0.616	0.083	0	Dermis
C1orf115	0	0.500068	0.364	0.02	0	Dermis
LFNG	0	0.49579	0.27	0.008	0	Dermis
HERC2	0	0.494065	0.327	0.015	0	Dermis
NSA2	0	0.491718	0.576	0.078	0	Dermis
TRIM47	0	0.490428	0.354	0.02	0	Dermis
ALKBH7	0	0.487011	0.426	0.034	0	Dermis
PIM3	0	0.486563	0.676	0.114	0	Dermis
EBF1	0	0.48499	0.402	0.031	0	Dermis
SNCG	0	0.483659	0.576	0.077	0	Dermis
SRRM1	0	0.483541	0.638	0.095	0	Dermis
MKL2	0	0.482989	0.534	0.063	0	Dermis
BCL7C	0	0.482805	0.318	0.015	0	Dermis
EEF1D	0	0.482388	0.898	0.266	0	Dermis
FOS	0	0.477042	0.95	0.345	0	Dermis
PSIP1	0	0.476782	0.468	0.044	0	Dermis
CNTNAP3B	0	0.476529	0.254	0.01	0	Dermis
SCARB1	0	0.475931	0.372	0.032	0	Dermis
IER5L	0	0.475679	0.254	0.012	0	Dermis
CHURC1	0	0.475337	0.423	0.037	0	Dermis
PRRC2C	0	0.468616	0.694	0.114	0	Dermis
YPEL3	0	0.467128	0.398	0.03	0	Dermis
BRD7	0	0.46683	0.35	0.023	0	Dermis
EIF3G	0	0.466116	0.598	0.082	0	Dermis
MYCBP2	0	0.465724	0.468	0.05	0	Dermis
POLR2F	0	0.464885	0.254	0.009	0	Dermis
CRIP2	0	0.462795	0.81	0.178	0	Dermis
PRPF6	0	0.460997	0.399	0.032	0	Dermis
RFC1	0	0.460444	0.331	0.02	0	Dermis
TMOD3	0	0.45895	0.645	0.105	0	Dermis
FAM69B	0	0.458211	0.274	0.008	0	Dermis
MOB2	0	0.456361	0.385	0.026	0	Dermis
NFAT5	0	0.456279	0.332	0.025	0	Dermis
PLXND1	0	0.454562	0.45	0.041	0	Dermis
CENPX	0	0.454142	0.257	0.008	0	Dermis
ARGLU1	0	0.453775	0.666	0.123	0	Dermis
CD151	0	0.453149	0.706	0.122	0	Dermis
BDP1	0	0.452133	0.337	0.026	0	Dermis
EBF3	0	0.450413	0.292	0.013	0	Dermis
CHMP4A	0	0.446514	0.256	0.011	0	Dermis
WDR60	0	0.443528	0.27	0.012	0	Dermis
CYB5R3	0	0.442767	0.642	0.098	0	Dermis
FOXP1	0	0.441842	0.653	0.111	0	Dermis
TACR1	0	0.441406	0.296	0.016	0	Dermis
FIS1	0	0.440771	0.689	0.109	0	Dermis
TYMP	0	0.438104	0.343	0.032	0	Dermis
CDC42EP5	0	0.435836	0.272	0.011	0	Dermis
HDAC7	0	0.434736	0.408	0.036	0	Dermis
CD99	0	0.426639	0.868	0.24	0	Dermis
MEOX1	0	0.426244	0.37	0.033	0	Dermis
SLFN5	0	0.425321	0.462	0.054	0	Dermis
GCC2	0	0.425112	0.341	0.032	0	Dermis
VPS51	0	0.424666	0.343	0.025	0	Dermis
VWA1	0	0.422339	0.409	0.043	0	Dermis
UPF3A	0	0.421692	0.428	0.044	0	Dermis
DDX46	0	0.41843	0.459	0.053	0	Dermis
ACE	0	0.418357	0.318	0.022	0	Dermis
SYF2	0	0.417754	0.646	0.109	0	Dermis
GOLGB1	0	0.417424	0.446	0.058	0	Dermis
METRNL	0	0.414766	0.28	0.019	0	Dermis
SP110	0	0.413135	0.288	0.018	0	Dermis
CD320	0	0.41262	0.51	0.061	0	Dermis
RABAC1	0	0.407028	0.668	0.111	0	Dermis
SNRNP70	0	0.406708	0.31	0.021	0	Dermis
ADM5	0	0.403913	0.314	0.026	0	Dermis
FAM89B	0	0.402342	0.264	0.011	0	Dermis
AIDA	0	0.402339	0.268	0.017	0	Dermis
PHF3	0	0.401959	0.37	0.032	0	Dermis
FILIP1L	0	0.401385	0.308	0.033	0	Dermis
SERTAD4-AS1	0	0.40117	0.298	0.019	0	Dermis
ACKR1	9.67232e-281	0.521196	0.874	0.336	4.07582e-276	Dermis
HMGB1	1.26018e-275	0.537188	0.964	0.374	5.31028e-271	Dermis
ACTG1	5.87077e-266	0.478906	0.972	0.396	2.47388e-261	Dermis
HSPA1A	1.06015e-246	0.634827	0.792	0.316	4.46737e-242	Dermis

## Sheet: GI Tract
gene	p_val	avg_logFC	pct.1	pct.2	p_val_adj	cluster
IFITM1	1.16009e-84	1.14631	0.584	0.329	4.8885e-80	GI Tract
FABP5	1.9037e-78	1.5207	0.501	0.262	8.022e-74	GI Tract
ADIRF	1.24289e-51	0.830618	0.603	0.395	5.2374e-47	GI Tract
HLA-DPA1	4.74209e-40	0.893234	0.499	0.36	1.99827e-35	GI Tract
SEPW1	3.0057e-33	0.763216	0.386	0.219	1.26657e-28	GI Tract
PLAT	6.60753e-33	1.09047	0.288	0.149	2.78435e-28	GI Tract
ATP5G2	1.89454e-24	0.637078	0.323	0.184	7.98339e-20	GI Tract
CLU	1.94988e-23	0.407429	0.482	0.326	8.21659e-19	GI Tract
ATP5J	5.64519e-21	0.588189	0.364	0.231	2.37883e-16	GI Tract
HLA-DRB5	4.95972e-18	0.788548	0.347	0.249	2.08998e-13	GI Tract
ATP5L	9.0064e-15	0.476296	0.357	0.245	3.79521e-10	GI Tract
CTSC	8.2506e-12	0.899123	0.291	0.226	3.47672e-07	GI Tract
SHFM1	1.40085e-10	0.459047	0.332	0.246	5.90303e-06	GI Tract
JAM2	9.60269e-10	0.820797	0.291	0.242	4.04648e-05	GI Tract
IL33	8.61017e-07	0.574573	0.315	0.277	0.0362824	GI Tract

## Sheet: Heart
gene	p_val	avg_logFC	pct.1	pct.2	p_val_adj	cluster
MYL2	0	2.04969	0.252	0.001	0	Heart
MFGE8	2.09049e-119	2.15692	0.347	0.051	8.80912e-115	Heart
FABP4	8.82516e-106	0.514826	0.544	0.119	3.71884e-101	Heart
CD36	3.2737e-48	0.971852	0.459	0.159	1.3795e-43	Heart
PLAC9	1.32186e-47	1.81461	0.295	0.084	5.57018e-43	Heart
FABP5	2.18116e-41	1.20751	0.529	0.271	9.19121e-37	Heart
SELM	6.77441e-38	1.24874	0.252	0.071	2.85467e-33	Heart
GPX3	3.13944e-31	1.07283	0.322	0.12	1.32293e-26	Heart
ZFAND2A	1.77373e-30	1.48541	0.252	0.085	7.47432e-26	Heart
CXCL12	1.4985e-27	1.33021	0.274	0.103	6.31453e-23	Heart
MGLL	1.28103e-26	1.47878	0.401	0.221	5.39811e-22	Heart
TXNIP	3.16308e-26	0.782681	0.587	0.375	1.33289e-21	Heart
CCL2	1.74588e-20	0.686687	0.489	0.282	7.35696e-16	Heart
RGS16	2.11883e-19	1.14561	0.328	0.17	8.92855e-15	Heart
TCEB2	5.86392e-19	0.891755	0.35	0.183	2.471e-14	Heart
NR4A1	1.93215e-18	1.10974	0.35	0.198	8.14189e-14	Heart
IFITM1	5.34926e-17	0.796555	0.483	0.343	2.25412e-12	Heart
COX7A1	9.07245e-17	1.23285	0.316	0.181	3.82304e-12	Heart
SEPW1	6.46162e-15	0.802064	0.371	0.226	2.72286e-10	Heart
VWF	7.95672e-15	1.00554	0.45	0.349	3.35288e-10	Heart
SERPING1	2.85587e-14	1.11273	0.356	0.233	1.20343e-09	Heart
ATP5I	5.00312e-14	0.833452	0.298	0.163	2.10826e-09	Heart
CRIP2	1.68382e-13	1.07449	0.395	0.297	7.09543e-09	Heart
ATP5J	1.15813e-12	0.673053	0.374	0.237	4.88024e-08	Heart
CYR61	4.90889e-11	1.2698	0.298	0.194	2.06856e-06	Heart
COX5B	1.17775e-09	0.837513	0.398	0.328	4.96292e-05	Heart
IER2	9.77334e-09	0.691531	0.401	0.327	0.000411839	Heart
DDIT4	3.64041e-08	1.03165	0.264	0.179	0.00153403	Heart
BST2	1.10035e-07	0.74797	0.353	0.273	0.00463679	Heart

## Sheet: Liver
gene	p_val	avg_logFC	pct.1	pct.2	p_val_adj	cluster
FCN3	0	3.91233	0.806	0.015	0	Liver
DNASE1L3	0	3.39202	0.631	0.063	0	Liver
CRHBP	0	3.35213	0.704	0.025	0	Liver
FCN2	0	3.25046	0.613	0	0	Liver
MS4A6A	0	2.98714	0.57	0.007	0	Liver
CLEC4M	0	2.8769	0.491	0	0	Liver
OIT3	0	2.87207	0.492	0.001	0	Liver
CLEC1B	0	2.83913	0.478	0	0	Liver
CLEC4G	0	2.70453	0.458	0	0	Liver
CTSL	0	2.50611	0.692	0.217	0	Liver
FCGR2B	0	2.42099	0.378	0.001	0	Liver
SEPP1	0	2.39196	0.53	0.108	0	Liver
CCL5	0	2.24794	0.415	0.028	0	Liver
LYVE1	0	2.22701	0.399	0.032	0	Liver
CD69	0	2.22523	0.289	0.016	0	Liver
MRC1	0	2.10148	0.319	0.007	0	Liver
FCER1G	0	2.03501	0.365	0.026	0	Liver
PLAC8	0	1.99179	0.306	0.011	0	Liver
TYROBP	0	1.99041	0.325	0.015	0	Liver
AIF1	0	1.98811	0.303	0.016	0	Liver
CD52	0	1.79578	0.325	0.043	0	Liver
BCL2A1	0	1.751	0.28	0.026	0	Liver
ARHGDIB	0	1.74739	0.54	0.181	0	Liver
RBP1	0	1.70656	0.258	0.022	0	Liver
TIMP1	0	1.67009	0.7	0.377	0	Liver
LYZ	0	1.28204	0.26	0.02	0	Liver
CD36	0	1.23017	0.484	0.105	0	Liver
RGS2	5.33693e-273	1.68282	0.422	0.107	2.24893e-268	Liver
GMFG	8.46407e-252	1.61664	0.518	0.207	3.56667e-247	Liver
RGS1	4.20793e-227	1.61059	0.27	0.044	1.77318e-222	Liver
CD14	3.88656e-181	1.72825	0.291	0.073	1.63776e-176	Liver
LGMN	1.86556e-147	1.48927	0.308	0.098	7.86127e-143	Liver
DNAJB1	1.82386e-146	0.925411	0.585	0.34	7.68555e-142	Liver
ID2	9.13497e-131	1.17187	0.508	0.292	3.84938e-126	Liver
S100A4	8.15597e-130	1.32902	0.462	0.247	3.43685e-125	Liver
HES1	1.50843e-129	1.03752	0.596	0.396	6.35637e-125	Liver
CTSD	7.60022e-103	1.42769	0.305	0.13	3.20266e-98	Liver
BST2	1.06938e-99	1.09071	0.431	0.245	4.50627e-95	Liver
CCL23	3.98446e-83	1.25213	0.257	0.104	1.67901e-78	Liver
ATP5I	1.1108e-61	0.770263	0.292	0.143	4.68078e-57	Liver
CTSB	1.46125e-55	0.942161	0.37	0.242	6.15758e-51	Liver
TSPAN7	1.60367e-51	0.961684	0.446	0.36	6.75771e-47	Liver
ATP5L	7.11535e-51	0.679247	0.371	0.23	2.99834e-46	Liver
LPAR6	3.86295e-48	1.13491	0.314	0.203	1.62781e-43	Liver
ATP5J	1.38172e-45	0.627713	0.353	0.218	5.82242e-41	Liver
ARPC3	6.47278e-45	0.888572	0.425	0.346	2.72756e-40	Liver
C14orf2	9.64521e-44	0.666275	0.271	0.148	4.0644e-39	Liver
GPX1	1.57233e-42	0.731665	0.254	0.138	6.62565e-38	Liver
SELK	5.19928e-41	0.68661	0.301	0.179	2.19092e-36	Liver
OST4	3.7272e-40	0.775228	0.455	0.395	1.5706e-35	Liver
TCEB2	8.67712e-40	0.642765	0.289	0.169	3.65645e-35	Liver
PRCP	7.76789e-38	1.00646	0.337	0.249	3.27331e-33	Liver
PSAP	6.59568e-33	0.858677	0.413	0.365	2.77935e-28	Liver
IL33	8.5085e-33	0.895209	0.347	0.267	3.5854e-28	Liver
GSTO1	5.85817e-32	0.85735	0.323	0.235	2.46858e-27	Liver
ATP5G2	2.97528e-28	0.563018	0.276	0.178	1.25375e-23	Liver
IFITM1	1.33309e-23	0.546311	0.404	0.336	5.61749e-19	Liver
RAMP3	9.57671e-23	0.875903	0.313	0.26	4.03553e-18	Liver
FCGRT	5.89477e-19	0.94254	0.287	0.241	2.484e-14	Liver
NDUFA1	1.93417e-18	0.679285	0.371	0.338	8.15039e-14	Liver
NDUFB1	1.26689e-14	0.734495	0.302	0.263	5.33854e-10	Liver

## Sheet: SAT
gene	p_val	avg_logFC	pct.1	pct.2	p_val_adj	cluster
FABP4	0	3.72682	0.983	0.102	0	SAT
CFD	0	3.45065	0.885	0.018	0	SAT
CAVIN2	0	2.80811	0.93	0.119	0	SAT
CA4	0	2.69027	0.763	0.016	0	SAT
GPX3	0	2.62732	0.921	0.099	0	SAT
RBP7	0	2.46165	0.87	0.139	0	SAT
DCN	0	2.37957	0.789	0.031	0	SAT
CD36	0	2.36382	0.955	0.14	0	SAT
GPIHBP1	0	2.30978	0.777	0.043	0	SAT
TIMP4	0	2.27675	0.611	0.007	0	SAT
CD300LG	0	2.1586	0.699	0.016	0	SAT
SELENOP	0	1.98242	0.69	0.087	0	SAT
APOD	0	1.97695	0.828	0.085	0	SAT
CXCL14	0	1.846	0.428	0.011	0	SAT
LUM	0	1.80413	0.51	0.038	0	SAT
LPL	0	1.68831	0.439	0.004	0	SAT
PPARG	0	1.62225	0.572	0.03	0	SAT
GPC3	0	1.5137	0.293	0.002	0	SAT
CYP4B1	0	1.48934	0.431	0.005	0	SAT
ZBTB16	0	1.42092	0.566	0.04	0	SAT
BTNL9	0	1.39808	0.51	0.04	0	SAT
CPM	0	1.38929	0.4	0.015	0	SAT
SERPINF1	0	1.3818	0.377	0.019	0	SAT
CAT	0	1.32123	0.575	0.051	0	SAT
FMO2	0	1.17912	0.377	0.011	0	SAT
DPT	0	1.17402	0.287	0.009	0	SAT
TNMD	0	1.01138	0.285	0.007	0	SAT
HSD17B13	0	0.968148	0.268	0.002	0	SAT
AQP7	0	0.831527	0.265	0.006	0	SAT
ATOH8	1.19225e-299	1.29532	0.462	0.034	5.024e-295	SAT
TPM1	5.35133e-287	1.52035	0.676	0.087	2.255e-282	SAT
MT1E	5.09852e-284	1.46113	0.735	0.097	2.14847e-279	SAT
MT1M	2.02389e-267	1.31334	0.645	0.077	8.52848e-263	SAT
SOD3	2.21372e-249	1.01255	0.254	0.01	9.32838e-245	SAT
CEBPD	1.24387e-245	2.01879	0.879	0.218	5.24152e-241	SAT
SMIM3	8.54548e-243	0.901808	0.315	0.018	3.60098e-238	SAT
NOTCH4	1.62794e-235	1.33619	0.58	0.074	6.85998e-231	SAT
ADH1B	3.54953e-234	1.30388	0.279	0.014	1.49573e-229	SAT
GSN	4.88115e-229	1.95225	0.952	0.287	2.05687e-224	SAT
FHL1	1.74697e-226	1.21131	0.549	0.066	7.36157e-222	SAT
C2orf40	8.06514e-222	1.12778	0.403	0.035	3.39857e-217	SAT
IGFBP6	4.57149e-216	1.2124	0.358	0.028	1.92638e-211	SAT
COL6A2	1.17655e-214	1.31593	0.324	0.022	4.95786e-210	SAT
FTH1	9.69355e-213	1.61043	0.989	0.378	4.08477e-208	SAT
RGCC	1.19112e-211	1.76786	0.738	0.145	5.01927e-207	SAT
CTNNBIP1	3.43995e-210	1.01616	0.33	0.025	1.44956e-205	SAT
LGALS3BP	4.22774e-206	0.881005	0.355	0.028	1.78153e-201	SAT
TPD52L1	3.05168e-200	1.2942	0.586	0.092	1.28595e-195	SAT
DHRS3	9.04351e-188	1.04096	0.414	0.046	3.81085e-183	SAT
LHFPL6	8.95571e-183	1.33832	0.527	0.087	3.77385e-178	SAT
CLDN5	5.04746e-180	1.70686	0.896	0.295	2.12695e-175	SAT
ATP5PF	7.09761e-175	1.41407	0.628	0.13	2.99086e-170	SAT
PDK4	5.4329e-170	1.1737	0.814	0.195	2.28937e-165	SAT
PPP1R14A	1.86987e-167	0.741745	0.324	0.029	7.87944e-163	SAT
GYPC	2.29283e-161	0.903398	0.527	0.083	9.66175e-157	SAT
COL1A2	5.56576e-161	1.07232	0.327	0.031	2.34536e-156	SAT
ANXA3	1.59144e-158	0.913563	0.389	0.046	6.70616e-154	SAT
TXNIP	2.51393e-155	1.34615	0.958	0.361	1.05935e-150	SAT
EIF4A1	2.97107e-154	1.26316	0.527	0.1	1.25198e-149	SAT
TSPAN6	9.92398e-153	1.00714	0.428	0.06	4.18187e-148	SAT
HRCT1	5.06206e-148	1.01137	0.327	0.037	2.1331e-143	SAT
SRPX	2.34755e-145	0.996689	0.304	0.03	9.89235e-141	SAT
ATP5F1B	2.20123e-143	1.23785	0.49	0.094	9.27575e-139	SAT
IGFBP3	2.28816e-142	0.837695	0.544	0.095	9.6421e-138	SAT
VSIR	2.49544e-142	1.39681	0.411	0.065	1.05155e-137	SAT
FKBP5	3.12005e-141	0.95599	0.586	0.113	1.31476e-136	SAT
LGALS1	1.00535e-139	1.35258	0.839	0.289	4.23644e-135	SAT
PLPP1	1.28139e-139	0.914821	0.639	0.135	5.39966e-135	SAT
TSPAN13	7.97105e-139	1.14269	0.594	0.125	3.35892e-134	SAT
ATP5PO	9.59228e-139	1.14407	0.485	0.093	4.04209e-134	SAT
GPR146	1.20264e-136	1.0585	0.397	0.06	5.06782e-132	SAT
BST2	3.96203e-136	1.15587	0.834	0.256	1.66956e-131	SAT
FADS3	5.66885e-136	0.882131	0.293	0.032	2.3888e-131	SAT
MGST3	2.62668e-135	1.13731	0.868	0.3	1.10686e-130	SAT
FAM213A	7.40254e-134	1.19605	0.625	0.149	3.11936e-129	SAT
FABP5	2.98068e-133	1.18479	0.817	0.26	1.25603e-128	SAT
MT1X	1.96825e-132	0.949948	0.724	0.177	8.294e-128	SAT
DEPP1	8.54276e-131	1.51901	0.454	0.086	3.59983e-126	SAT
IFNGR1	2.09588e-129	1.06939	0.724	0.19	8.83182e-125	SAT
AREG	4.11585e-129	1.0219	0.251	0.023	1.73438e-124	SAT
MGLL	1.82751e-128	1.21948	0.718	0.209	7.70093e-124	SAT
PHLDA3	2.35926e-128	0.890536	0.262	0.027	9.94167e-124	SAT
ATP5MC3	3.17e-127	1.01575	0.403	0.068	1.33581e-122	SAT
COL3A1	5.29941e-126	0.821984	0.251	0.023	2.23312e-121	SAT
C1S	8.27586e-126	1.23103	0.273	0.029	3.48737e-121	SAT
CIRBP	1.2644e-122	1.00861	0.8	0.263	5.32805e-118	SAT
ABLIM3	1.81434e-119	0.882641	0.341	0.048	7.64545e-115	SAT
GNAI1	2.34557e-119	0.770493	0.254	0.026	9.88401e-115	SAT
CYR61	7.48001e-118	1.08516	0.673	0.181	3.152e-113	SAT
ATP5MG	2.74509e-115	1.124	0.538	0.132	1.15675e-110	SAT
TSPAN15	5.8627e-113	0.763454	0.276	0.034	2.47048e-108	SAT
ERRFI1	1.03018e-112	0.712305	0.479	0.088	4.34106e-108	SAT
ARL6IP1	1.404e-110	1.09384	0.769	0.25	5.91631e-106	SAT
SELENOK	1.08793e-108	1.01134	0.408	0.081	4.58442e-104	SAT
TMEM88	2.91586e-108	0.756894	0.392	0.065	1.22872e-103	SAT
ADRB2	2.17036e-107	0.88439	0.383	0.068	9.14568e-103	SAT
SELENOF	1.40452e-105	0.988857	0.389	0.076	5.91851e-101	SAT
BTG2	2.10862e-105	0.986206	0.687	0.208	8.88552e-101	SAT
CDC42EP4	2.36267e-105	0.795476	0.403	0.075	9.95604e-101	SAT
TCN2	1.89316e-104	0.759325	0.355	0.058	7.97757e-100	SAT
FCGRT	8.71786e-104	0.897638	0.721	0.232	3.67362e-99	SAT
H3F3A	4.67011e-101	0.895232	0.761	0.229	1.96794e-96	SAT
ATP5F1E	3.56003e-100	0.910728	0.679	0.187	1.50016e-95	SAT
AP3S1	4.58118e-100	0.704083	0.423	0.084	1.93046e-95	SAT
IL32	6.12614e-99	0.859628	0.561	0.138	2.5815e-94	SAT
MYL9	2.16151e-95	0.818051	0.485	0.113	9.10838e-91	SAT
TSPAN4	2.45558e-95	0.94448	0.535	0.145	1.03476e-90	SAT
PLAC9	3.89669e-95	0.865823	0.397	0.08	1.64203e-90	SAT
RNF115	2.58772e-94	0.859191	0.406	0.085	1.09044e-89	SAT
ATP5MPL	4.55075e-93	1.00002	0.439	0.106	1.91764e-88	SAT
CAVIN1	1.11316e-92	0.906493	0.628	0.18	4.69073e-88	SAT
TINAGL1	1.23765e-92	0.950631	0.515	0.135	5.21532e-88	SAT
ATP5MC2	2.16943e-92	0.980319	0.544	0.152	9.14176e-88	SAT
ELOB	5.08892e-92	0.99292	0.513	0.14	2.14442e-87	SAT
EIF3L	5.85045e-92	0.988059	0.451	0.112	2.46532e-87	SAT
SMTN	3.61237e-91	0.703904	0.293	0.045	1.52222e-86	SAT
C1R	1.63312e-90	1.06522	0.318	0.053	6.88179e-86	SAT
PPIC	2.4442e-87	0.872327	0.411	0.094	1.02996e-82	SAT
ANXA6	1.80368e-85	0.613401	0.29	0.047	7.60053e-81	SAT
ZFYVE21	2.20754e-85	0.801298	0.425	0.101	9.30237e-81	SAT
TMEM204	2.40111e-84	0.819588	0.431	0.102	1.0118e-79	SAT
ARL6IP4	2.65725e-84	0.946885	0.462	0.124	1.11974e-79	SAT
FAM241A	5.89986e-83	0.956849	0.346	0.073	2.48614e-78	SAT
ICAM2	1.37494e-82	0.878748	0.535	0.151	5.79388e-78	SAT
SEM1	3.88827e-81	0.969712	0.462	0.128	1.63848e-76	SAT
COL6A1	6.74804e-81	0.738161	0.27	0.043	2.84356e-76	SAT
ATP5MD	3.69384e-80	0.977099	0.434	0.116	1.55655e-75	SAT
CYB5R3	2.42732e-79	0.861008	0.58	0.189	1.02285e-74	SAT
RGS5	1.48914e-78	0.833402	0.279	0.046	6.27508e-74	SAT
XIST	3.05841e-78	0.53094	0.397	0.083	1.28878e-73	SAT
HYAL2	5.23386e-78	0.873032	0.586	0.191	2.2055e-73	SAT
IGFBP5	7.14496e-76	0.586026	0.276	0.046	3.01081e-71	SAT
EHD2	3.04348e-75	0.776143	0.408	0.102	1.28249e-70	SAT
UQCRC2	1.11432e-73	0.540507	0.454	0.117	4.69565e-69	SAT
H2AFJ	1.54922e-73	0.649993	0.375	0.087	6.52826e-69	SAT
GALNT15	2.05598e-73	0.672876	0.251	0.041	8.66367e-69	SAT
ATP5F1C	3.17914e-73	0.864448	0.372	0.093	1.33966e-68	SAT
ECH1	6.42312e-72	0.582615	0.383	0.09	2.70664e-67	SAT
DBI	3.4362e-71	0.687437	0.665	0.233	1.44798e-66	SAT
INTS6	6.48022e-71	0.750103	0.403	0.1	2.7307e-66	SAT
SELENOT	1.38035e-70	0.710822	0.254	0.046	5.81667e-66	SAT
HSD17B11	4.43918e-70	0.75442	0.544	0.174	1.87063e-65	SAT
EPHX1	5.36892e-70	0.684248	0.423	0.113	2.26241e-65	SAT
CXCL12	5.92334e-70	0.821684	0.403	0.098	2.49603e-65	SAT
EID1	7.34744e-70	0.72554	0.701	0.273	3.09614e-65	SAT
NOP53	4.60474e-68	0.877135	0.527	0.171	1.94039e-63	SAT
GNB2	1.47207e-67	0.646638	0.439	0.123	6.20314e-63	SAT
RTRAF	3.1114e-67	0.864749	0.377	0.101	1.31111e-62	SAT
IGFBP2	1.10034e-66	0.876868	0.42	0.121	4.6367e-62	SAT
ATP5F1A	1.17347e-66	0.84582	0.358	0.092	4.94488e-62	SAT
SORBS3	1.34098e-66	0.567142	0.279	0.055	5.65074e-62	SAT
BSG	2.08525e-66	0.517724	0.577	0.2	8.78702e-62	SAT
SELENOS	8.15471e-66	0.840163	0.33	0.08	3.43631e-61	SAT
FOXO3	8.99675e-66	0.57732	0.358	0.084	3.79114e-61	SAT
ATP5MF	3.1271e-65	0.820211	0.313	0.073	1.31773e-60	SAT
TMEM47	6.85539e-65	0.484354	0.259	0.047	2.88879e-60	SAT
KLF4	1.29295e-63	0.708447	0.752	0.323	5.44836e-59	SAT
ELOC	1.8347e-63	0.832033	0.31	0.073	7.73124e-59	SAT
AKR1C3	3.36959e-63	0.785295	0.524	0.176	1.41991e-58	SAT
SLC9A3R2	4.4158e-63	0.798386	0.544	0.188	1.86077e-58	SAT
KANK3	2.15615e-62	0.735081	0.335	0.083	9.08579e-58	SAT
NBL1	1.15488e-61	0.72045	0.332	0.082	4.86653e-57	SAT
NDRG2	1.54289e-61	0.632309	0.29	0.062	6.50157e-57	SAT
SELENOW	3.46747e-61	0.709831	0.53	0.171	1.46116e-56	SAT
NUDT16	6.72629e-61	0.557964	0.254	0.049	2.83439e-56	SAT
RBM3	3.17422e-59	0.658709	0.693	0.281	1.33759e-54	SAT
CLEC14A	7.30729e-59	0.686901	0.608	0.225	3.07922e-54	SAT
SOCS2	8.9178e-59	0.581029	0.456	0.135	3.75787e-54	SAT
MGST1	1.48888e-58	0.515933	0.256	0.049	6.27401e-54	SAT
PLD3	1.6437e-58	0.514528	0.307	0.072	6.92639e-54	SAT
ATP5PB	6.67588e-58	0.709815	0.293	0.071	2.81315e-53	SAT
RAB5C	7.11945e-58	0.527387	0.538	0.184	3.00006e-53	SAT
ADIRF	1.12603e-57	0.594401	0.887	0.393	4.74496e-53	SAT
TACC1	4.40352e-57	0.635957	0.659	0.264	1.8556e-52	SAT
SRI	2.53079e-56	0.554412	0.527	0.18	1.06645e-51	SAT
ATP5IF1	5.55561e-56	0.798479	0.369	0.108	2.34108e-51	SAT
TMED2	7.61197e-56	0.486661	0.442	0.134	3.20761e-51	SAT
CRIP2	4.34332e-55	0.645914	0.682	0.286	1.83023e-50	SAT
CAVIN3	2.98126e-54	0.778387	0.332	0.093	1.25627e-49	SAT
TSC22D3	3.87872e-54	0.707116	0.639	0.262	1.63445e-49	SAT
CD320	5.19793e-54	0.759189	0.423	0.138	2.19035e-49	SAT
LRPAP1	1.41493e-52	0.420023	0.335	0.09	5.96239e-48	SAT
ATP5PD	3.43903e-52	0.841611	0.341	0.099	1.44917e-47	SAT
TYMP	1.04157e-51	0.669397	0.313	0.084	4.38907e-47	SAT
TRIR	4.63346e-51	0.786975	0.38	0.122	1.95249e-46	SAT
GAS6	5.55292e-51	0.58251	0.332	0.092	2.33994e-46	SAT
H1FX	2.1535e-50	0.756185	0.4	0.132	9.07465e-46	SAT
CAPN2	3.4864e-50	0.443086	0.501	0.17	1.46913e-45	SAT
ANXA11	1.27928e-49	0.528441	0.392	0.122	5.39076e-45	SAT
VWF	1.71798e-49	0.55933	0.761	0.338	7.23941e-45	SAT
LGALS3	1.8052e-49	0.634639	0.8	0.369	7.60694e-45	SAT
H1F0	2.27361e-49	0.495509	0.262	0.06	9.58077e-45	SAT
STUB1	5.09792e-49	0.577099	0.282	0.072	2.14821e-44	SAT
VAMP5	5.61469e-49	0.517067	0.614	0.253	2.36598e-44	SAT
NENF	1.40877e-48	0.650437	0.313	0.088	5.93641e-44	SAT
FKBP8	1.3499e-47	0.583602	0.33	0.097	5.68833e-43	SAT
NDUFA13	8.77109e-47	0.587915	0.301	0.083	3.69605e-42	SAT
CCNDBP1	6.85368e-46	0.4819	0.268	0.067	2.88807e-41	SAT
ITGB1	9.10794e-46	0.577065	0.563	0.228	3.83799e-41	SAT
HMGN2	1.28367e-45	0.574099	0.411	0.143	5.40925e-41	SAT
NDUFV2	1.5239e-45	0.672933	0.315	0.094	6.42154e-41	SAT
RTF2	1.62582e-44	0.699631	0.262	0.07	6.85103e-40	SAT
NQO1	5.58947e-44	0.575973	0.33	0.096	2.35535e-39	SAT
FAM107A	5.88182e-44	0.45686	0.344	0.102	2.47854e-39	SAT
BCAP31	1.18664e-43	0.469779	0.476	0.176	5.00039e-39	SAT
ATP5F1D	2.37868e-43	0.722232	0.363	0.124	1.00235e-38	SAT
SNX3	2.8941e-43	0.484434	0.569	0.236	1.21954e-38	SAT
AP2M1	3.19222e-43	0.465146	0.462	0.173	1.34517e-38	SAT
RAMP2	3.73692e-43	0.557118	0.704	0.32	1.5747e-38	SAT
EGR1	8.1843e-43	0.612108	0.597	0.254	3.44878e-38	SAT
PALMD	9.73471e-42	0.574309	0.51	0.203	4.10211e-37	SAT
TMBIM4	1.5762e-41	0.43959	0.487	0.19	6.64195e-37	SAT
SELENOM	3.65394e-41	0.726529	0.335	0.113	1.53973e-36	SAT
KRT10	1.62971e-40	0.420125	0.383	0.129	6.86743e-36	SAT
ATP5MC1	3.1697e-40	0.627083	0.259	0.073	1.33568e-35	SAT
FUS	6.07811e-40	0.507954	0.493	0.199	2.56126e-35	SAT
MTUS1	7.15313e-40	0.43899	0.507	0.203	3.01426e-35	SAT
COX5B	2.04656e-39	0.419751	0.679	0.318	8.62401e-35	SAT
PDE2A	2.2398e-39	0.520674	0.313	0.097	9.43828e-35	SAT
GFOD1	2.40083e-39	0.509295	0.276	0.078	1.01169e-34	SAT
PRDX5	3.46292e-39	0.406574	0.451	0.172	1.45924e-34	SAT
VKORC1	1.27116e-38	0.515769	0.285	0.086	5.35656e-34	SAT
PRDX6	8.17224e-38	0.405007	0.53	0.221	3.4437e-33	SAT
FBLN2	1.47e-37	0.642748	0.279	0.084	6.19441e-33	SAT
RABAC1	3.22667e-37	0.461299	0.496	0.208	1.35969e-32	SAT
TUBA1A	3.55802e-37	0.554904	0.465	0.19	1.49932e-32	SAT
DDIT4	9.54234e-37	0.404144	0.456	0.172	4.02105e-32	SAT
MINOS1	1.63351e-36	0.402664	0.352	0.122	6.88345e-32	SAT
IER2	1.94719e-36	0.561839	0.679	0.317	8.20525e-32	SAT
CALCOCO2	3.37e-36	0.425915	0.431	0.168	1.42008e-31	SAT
NEDD8	1.3639e-35	0.425069	0.521	0.226	5.74736e-31	SAT
ADH5	1.79565e-35	0.435975	0.259	0.076	7.56669e-31	SAT
CDC37	2.75684e-35	0.440712	0.592	0.269	1.1617e-30	SAT
PML	3.14378e-35	0.483006	0.27	0.082	1.32476e-30	SAT
PSMC1	4.89899e-35	0.459155	0.299	0.098	2.06438e-30	SAT
ACVRL1	7.45357e-35	0.565139	0.29	0.094	3.14086e-30	SAT
SCAND1	7.87449e-35	0.442066	0.344	0.122	3.31823e-30	SAT
ARHGAP29	8.53634e-34	0.594081	0.428	0.178	3.59713e-29	SAT
OSBPL1A	8.58313e-34	0.549861	0.327	0.116	3.61684e-29	SAT
RAD23A	1.14543e-33	0.401991	0.349	0.126	4.82675e-29	SAT
ROBO4	2.42094e-33	0.491919	0.355	0.132	1.02016e-28	SAT
EEF1D	1.01351e-32	0.453704	0.727	0.375	4.27081e-28	SAT
SNHG7	4.60873e-32	0.511586	0.459	0.194	1.94207e-27	SAT
LAPTM4A	6.92273e-32	0.403583	0.71	0.376	2.91717e-27	SAT
CFH	1.28097e-31	0.556873	0.304	0.101	5.3979e-27	SAT
CTSH	2.01209e-31	0.5424	0.397	0.163	8.47876e-27	SAT
RNH1	7.97025e-31	0.46884	0.361	0.143	3.35858e-26	SAT
SOX17	1.64234e-30	0.472309	0.349	0.13	6.92065e-26	SAT
FIS1	2.60979e-30	0.431827	0.473	0.212	1.09974e-25	SAT
SERPING1	4.02858e-30	0.528006	0.49	0.228	1.6976e-25	SAT
ZBTB20	6.24734e-30	0.451559	0.389	0.159	2.63257e-25	SAT
DUT	6.95187e-30	0.417096	0.324	0.121	2.92945e-25	SAT
C11orf96	1.43974e-29	0.414217	0.341	0.122	6.06693e-25	SAT
FEZ2	1.90382e-29	0.442122	0.313	0.115	8.02251e-25	SAT
HEBP2	4.49336e-29	0.505025	0.29	0.106	1.89346e-24	SAT
N4BP2L2	9.26497e-29	0.428152	0.439	0.195	3.90417e-24	SAT
VPS28	7.3761e-28	0.405594	0.363	0.149	3.10821e-23	SAT
PGRMC2	1.41639e-26	0.489772	0.254	0.087	5.96852e-22	SAT
ATP5ME	2.09854e-26	0.565511	0.327	0.133	8.84304e-22	SAT
MAPK3	4.501e-26	0.402235	0.259	0.093	1.89668e-21	SAT
ENPP2	1.159e-25	0.452237	0.38	0.162	4.8839e-21	SAT
LY6E	3.32537e-25	0.446542	0.521	0.253	1.40128e-20	SAT
ANKRD29	5.15572e-24	0.495137	0.262	0.101	2.17257e-19	SAT
NRN1	1.28831e-22	0.426152	0.383	0.176	5.42882e-18	SAT
EDN1	3.0028e-21	0.949375	0.344	0.163	1.26535e-16	SAT
BCAM	4.58654e-20	0.479222	0.406	0.202	1.93272e-15	SAT
CHURC1	1.64945e-19	0.412524	0.256	0.106	6.95063e-15	SAT

## Sheet: Thyroid
gene	p_val	avg_logFC	pct.1	pct.2	p_val_adj	cluster
CD24	4.47557e-114	1.40889	0.256	0.042	1.88596e-109	Thyroid
TFF3	2.54075e-91	2.13101	0.302	0.075	1.07065e-86	Thyroid
SPP1	8.7775e-70	1.67799	0.258	0.066	3.69875e-65	Thyroid
HSPH1	8.27297e-68	1.10265	0.486	0.213	3.48615e-63	Thyroid
CRYAB	3.19764e-56	1.02803	0.282	0.086	1.34745e-51	Thyroid
MGP	4.5815e-50	0.863484	0.534	0.295	1.9306e-45	Thyroid
XIST	2.55337e-48	0.925432	0.261	0.084	1.07597e-43	Thyroid
BIRC3	1.02297e-34	0.8791	0.377	0.186	4.31068e-30	Thyroid
GJA1	3.14418e-33	0.674838	0.561	0.352	1.32493e-28	Thyroid
THBD	2.39436e-27	0.783503	0.549	0.392	1.00896e-22	Thyroid
RBBP6	3.66644e-24	0.832489	0.261	0.127	1.545e-19	Thyroid
SFPQ	6.59434e-24	0.783883	0.418	0.27	2.77879e-19	Thyroid
DLC1	1.78646e-22	0.777961	0.292	0.155	7.52798e-18	Thyroid
HBEGF	5.09058e-22	0.822429	0.259	0.13	2.14512e-17	Thyroid
SDPR	2.75159e-21	0.734357	0.253	0.122	1.15949e-16	Thyroid
CCL2	1.45282e-20	0.811927	0.43	0.28	6.12202e-16	Thyroid
TRIB1	2.65259e-18	0.697517	0.324	0.193	1.11777e-13	Thyroid
MAT2A	2.06926e-16	0.63763	0.307	0.182	8.71965e-12	Thyroid
ADAMTS1	1.3761e-15	0.771358	0.37	0.258	5.79876e-11	Thyroid
ADAMTS4	9.30965e-15	0.677056	0.292	0.175	3.92299e-10	Thyroid
SELK	1.03733e-14	0.407497	0.329	0.191	4.37123e-10	Thyroid
HSPD1	2.29002e-14	0.638073	0.422	0.319	9.64991e-10	Thyroid
EGR1	3.95917e-14	0.810921	0.362	0.259	1.66836e-09	Thyroid
MCL1	4.1843e-14	0.577591	0.466	0.363	1.76322e-09	Thyroid
HNRNPH1	1.01889e-12	0.588319	0.387	0.284	4.29351e-08	Thyroid
NR4A1	1.3084e-12	0.652385	0.297	0.197	5.51345e-08	Thyroid
ARRDC3	9.70651e-10	0.502422	0.256	0.169	4.09023e-05	Thyroid
WSB1	6.47897e-09	0.652838	0.304	0.231	0.000273017	Thyroid
HSPA5	7.39516e-09	0.405255	0.401	0.319	0.000311625	Thyroid
ARL6IP1	7.54352e-09	0.569945	0.341	0.263	0.000317876	Thyroid
BRD2	6.13285e-08	0.611809	0.288	0.221	0.00258432	Thyroid
MT1X	1.01925e-07	0.497463	0.266	0.191	0.00429502	Thyroid
EIF4A3	1.61774e-07	0.49824	0.265	0.189	0.00681697	Thyroid
CTSB	1.81754e-07	0.534632	0.329	0.259	0.00765893	Thyroid
FOSL2	3.56978e-07	0.527454	0.261	0.192	0.0150427	Thyroid
SGK1	3.76289e-07	0.531214	0.34	0.264	0.0158564	Thyroid
EIF5	4.41253e-07	0.464981	0.367	0.309	0.0185939	Thyroid
KLF4	7.00685e-07	0.639209	0.375	0.335	0.0295262	Thyroid

## Sheet: Trachea
gene	p_val	avg_logFC	pct.1	pct.2	p_val_adj	cluster
MSMB	0	1.78022	0.268	0	0	Trachea
SPRY1	0	1.7526	0.63	0.222	0	Trachea
SNHG5	0	1.27903	0.661	0.162	0	Trachea
IL6	0	0.980451	0.559	0.156	0	Trachea
GAS5	0	0.969946	0.704	0.252	0	Trachea
TNFAIP3	7.27464e-303	1.30357	0.543	0.166	3.06546e-298	Trachea
SOX4	1.42651e-293	1.28746	0.626	0.255	6.01118e-289	Trachea
MMP1	4.91271e-287	1.61609	0.311	0.045	2.07017e-282	Trachea
GJA1	3.47097e-275	1.1107	0.668	0.293	1.46263e-270	Trachea
CYP1B1	4.5502e-268	1.61646	0.441	0.125	1.91741e-263	Trachea
POSTN	5.44579e-225	1.63387	0.359	0.097	2.2948e-220	Trachea
DUSP6	1.3649e-210	1.15367	0.492	0.188	5.75157e-206	Trachea
FKBP5	3.21051e-208	1.25107	0.327	0.082	1.35288e-203	Trachea
SLC2A3	2.02416e-206	0.994863	0.649	0.341	8.52959e-202	Trachea
AKAP12	1.54327e-205	1.17053	0.475	0.171	6.50319e-201	Trachea
CNKSR3	2.23139e-205	1.16921	0.361	0.1	9.40284e-201	Trachea
TIPARP	3.08971e-201	1.11536	0.398	0.123	1.30197e-196	Trachea
LRRC75A-AS1	1.75094e-195	0.882528	0.445	0.14	7.37831e-191	Trachea
CDKN1A	1.56336e-194	0.851849	0.675	0.364	6.58786e-190	Trachea
INSIG1	6.91986e-188	0.983424	0.538	0.221	2.91596e-183	Trachea
PLIN2	8.24919e-181	1.18652	0.426	0.157	3.47612e-176	Trachea
SLC38A2	5.66913e-179	0.96835	0.605	0.327	2.38892e-174	Trachea
NNMT	7.52259e-173	1.07008	0.436	0.172	3.16995e-168	Trachea
ICAM1	1.23583e-170	0.776505	0.682	0.373	5.20767e-166	Trachea
NDRG1	4.83995e-164	0.971582	0.61	0.346	2.03951e-159	Trachea
IL1R1	1.43454e-145	1.17038	0.437	0.207	6.04502e-141	Trachea
HIF1A	4.20063e-144	0.816582	0.536	0.261	1.7701e-139	Trachea
ADAMTS9	9.82319e-141	0.69781	0.508	0.222	4.1394e-136	Trachea
SOX7	1.54779e-138	1.04325	0.403	0.168	6.52223e-134	Trachea
TCEB1	4.72424e-138	0.685673	0.547	0.245	1.99075e-133	Trachea
PLVAP	1.1203e-137	0.787832	0.573	0.337	4.72085e-133	Trachea
UPP1	9.24579e-135	0.900164	0.449	0.206	3.89608e-130	Trachea
NAMPT	1.30203e-128	0.798387	0.487	0.239	5.48663e-124	Trachea
MYC	2.44294e-128	1.15745	0.384	0.171	1.02943e-123	Trachea
PHLDA1	9.69013e-125	0.899682	0.414	0.186	4.08332e-120	Trachea
CFH	8.30975e-123	0.94372	0.251	0.074	3.50165e-118	Trachea
NEDD9	3.13789e-120	0.854848	0.433	0.209	1.32228e-115	Trachea
ACKR1	3.83478e-120	0.649033	0.654	0.389	1.61594e-115	Trachea
TMEM70	1.39933e-113	0.906402	0.357	0.15	5.89665e-109	Trachea
PDK4	5.07102e-113	1.05674	0.385	0.176	2.13688e-108	Trachea
ZFP36L2	1.53514e-112	0.828958	0.586	0.388	6.46894e-108	Trachea
ABL2	1.67276e-111	0.888018	0.269	0.09	7.04885e-107	Trachea
NFKBIZ	1.54991e-110	0.930976	0.357	0.157	6.53117e-106	Trachea
SAV1	1.21398e-106	0.916493	0.348	0.153	5.1156e-102	Trachea
PELI1	2.7909e-106	0.816324	0.292	0.107	1.17606e-101	Trachea
BHLHE40	1.55283e-104	0.911944	0.41	0.205	6.54346e-100	Trachea
THBD	1.91086e-103	0.58978	0.585	0.358	8.05216e-99	Trachea
PNP	2.07534e-97	0.561261	0.535	0.288	8.74526e-93	Trachea
CALCRL	1.12738e-96	0.657193	0.512	0.296	4.75066e-92	Trachea
TFPI	2.13693e-96	0.762844	0.482	0.285	9.0048e-92	Trachea
S1PR1	7.35734e-96	0.699209	0.484	0.271	3.10031e-91	Trachea
C8orf4	3.61889e-95	0.604214	0.294	0.104	1.52496e-90	Trachea
BAG3	1.56697e-93	0.852059	0.358	0.17	6.60305e-89	Trachea
SRGN	1.6216e-93	0.561107	0.543	0.321	6.83328e-89	Trachea
UGCG	9.56786e-92	0.84646	0.331	0.149	4.0318e-87	Trachea
VMP1	1.53691e-90	0.694158	0.45	0.247	6.4764e-86	Trachea
CDC42EP3	9.96131e-89	0.941703	0.383	0.212	4.1976e-84	Trachea
STC1	7.08204e-88	0.919384	0.404	0.204	2.9843e-83	Trachea
NCOA7	8.36135e-85	0.807409	0.475	0.298	3.52339e-80	Trachea
THBS1	4.78601e-82	0.726194	0.326	0.143	2.01678e-77	Trachea
SWAP70	3.83557e-80	0.741853	0.411	0.234	1.61627e-75	Trachea
IFI16	7.43591e-79	0.771843	0.474	0.318	3.13342e-74	Trachea
CLEC2B	6.47728e-77	0.654211	0.573	0.399	2.72946e-72	Trachea
MAP1LC3B	7.07292e-73	0.547534	0.547	0.375	2.98046e-68	Trachea
SLCO2A1	4.08409e-67	0.684869	0.282	0.131	1.72099e-62	Trachea
HSPH1	5.90061e-66	0.631809	0.364	0.196	2.48646e-61	Trachea
RNF11	1.1734e-64	0.670756	0.284	0.135	4.94458e-60	Trachea
SELE	1.00312e-62	0.47619	0.489	0.313	4.22706e-58	Trachea
MAFF	5.2445e-60	0.676454	0.292	0.149	2.20998e-55	Trachea
C2CD4B	6.29902e-59	0.808452	0.272	0.138	2.65434e-54	Trachea
RDX	4.48044e-57	0.706157	0.428	0.294	1.88801e-52	Trachea
PLPP3	7.30951e-57	0.413372	0.58	0.371	3.08015e-52	Trachea
ADAMTS4	2.86208e-55	0.497351	0.305	0.152	1.20605e-50	Trachea
WWTR1	5.57591e-55	0.615167	0.401	0.26	2.34963e-50	Trachea
ADGRG1	2.70628e-54	0.607799	0.269	0.135	1.1404e-49	Trachea
TRIB1	1.17161e-53	0.580736	0.318	0.173	4.93705e-49	Trachea
ARRDC3	2.38389e-53	0.654644	0.284	0.148	1.00455e-48	Trachea
SERPINE1	6.70491e-52	0.600386	0.38	0.223	2.82538e-47	Trachea
PDLIM1	1.59447e-51	0.533659	0.513	0.389	6.71896e-47	Trachea
PICALM	3.94252e-51	0.529544	0.357	0.209	1.66134e-46	Trachea
FABP5	1.82337e-50	0.463424	0.397	0.252	7.6835e-46	Trachea
SGK1	3.92509e-50	0.541308	0.396	0.238	1.65399e-45	Trachea
DDX21	6.71876e-50	0.413414	0.489	0.332	2.83122e-45	Trachea
MCL1	2.24696e-49	0.512579	0.488	0.341	9.46845e-45	Trachea
IVNS1ABP	2.9512e-49	0.533769	0.282	0.145	1.24361e-44	Trachea
NAP1L1	8.2309e-48	0.561469	0.465	0.351	3.46842e-43	Trachea
ATP13A3	3.70926e-47	0.426789	0.27	0.135	1.56305e-42	Trachea
BAZ1A	1.35092e-46	0.693582	0.251	0.133	5.69265e-42	Trachea
CNN3	8.11258e-46	0.523689	0.439	0.308	3.41856e-41	Trachea
NFE2L2	2.97629e-45	0.599119	0.362	0.237	1.25418e-40	Trachea
HIPK3	5.14547e-45	0.643208	0.347	0.226	2.16825e-40	Trachea
BIRC3	1.27662e-44	0.863842	0.297	0.173	5.37954e-40	Trachea
GADD45A	1.5033e-44	0.77096	0.287	0.174	6.33476e-40	Trachea
ZFAND5	2.41986e-43	0.46281	0.425	0.289	1.01971e-38	Trachea
EIF3E	3.88736e-43	0.528503	0.467	0.359	1.63809e-38	Trachea
PMP22	3.71125e-42	0.648769	0.398	0.294	1.56388e-37	Trachea
PPP1CB	1.00256e-41	0.552776	0.294	0.173	4.22469e-37	Trachea
EIF4A2	1.61341e-41	0.427988	0.51	0.386	6.79873e-37	Trachea
YES1	6.86243e-41	0.616257	0.268	0.154	2.89176e-36	Trachea
KTN1	1.91318e-39	0.507231	0.468	0.367	8.06196e-35	Trachea
YWHAG	2.75979e-39	0.497269	0.301	0.179	1.16295e-34	Trachea
CSRP2	9.10479e-39	0.64136	0.255	0.147	3.83667e-34	Trachea
SNHG8	2.89727e-38	0.522613	0.419	0.319	1.22088e-33	Trachea
COL15A1	3.45344e-38	0.498979	0.41	0.294	1.45525e-33	Trachea
HNRNPC	2.58538e-36	0.402015	0.489	0.367	1.08945e-31	Trachea
GNG12	3.93443e-34	0.626629	0.274	0.173	1.65793e-29	Trachea
RND1	2.88995e-33	0.403529	0.313	0.194	1.2178e-28	Trachea
MAT2A	3.29142e-33	0.415005	0.281	0.167	1.38697e-28	Trachea
ATF4	1.22502e-32	0.416425	0.465	0.364	5.16209e-28	Trachea
FOSL2	3.22686e-32	0.515764	0.281	0.176	1.35977e-27	Trachea
PCBP1	2.52433e-31	0.456609	0.438	0.343	1.06373e-26	Trachea
SERPINH1	5.1838e-31	0.559252	0.26	0.163	2.1844e-26	Trachea
ARL4A	3.88028e-29	0.690013	0.317	0.235	1.63511e-24	Trachea
EHD4	3.36917e-28	0.614832	0.255	0.168	1.41974e-23	Trachea
CCNL1	2.26338e-27	0.48561	0.403	0.315	9.53765e-23	Trachea
KLF4	2.58751e-27	0.518259	0.406	0.321	1.09035e-22	Trachea
PFDN2	6.08885e-27	0.535293	0.292	0.201	2.56578e-22	Trachea
ARID5B	1.23971e-25	0.651507	0.264	0.185	5.22403e-21	Trachea
TAF1D	1.88599e-24	0.590024	0.264	0.185	7.94737e-20	Trachea
PPP1R15A	2.54624e-24	0.429866	0.418	0.346	1.07296e-19	Trachea
KCTD12	4.71118e-24	0.519238	0.411	0.344	1.98524e-19	Trachea
ATF3	9.69136e-24	0.49594	0.307	0.22	4.08384e-19	Trachea
TPM4	3.57478e-23	0.40477	0.456	0.389	1.50638e-18	Trachea
LIFR	3.80532e-23	0.463676	0.402	0.328	1.60352e-18	Trachea
ELF1	2.82624e-22	0.487806	0.281	0.201	1.19095e-17	Trachea
TSC22D3	3.05323e-22	0.510972	0.335	0.261	1.2866e-17	Trachea
KLF10	5.94914e-22	0.589065	0.31	0.236	2.50691e-17	Trachea
SASH1	1.5779e-20	0.530821	0.301	0.229	6.6491e-16	Trachea
WAC	1.60298e-20	0.482351	0.252	0.177	6.7548e-16	Trachea
WNK1	2.31981e-19	0.628622	0.254	0.191	9.77547e-15	Trachea
MARCKS	2.27251e-18	0.53967	0.252	0.185	9.57611e-14	Trachea
AKAP13	1.49288e-17	0.591687	0.251	0.19	6.29084e-13	Trachea
ITGA5	7.15373e-17	0.457175	0.254	0.188	3.01451e-12	Trachea
NDUFA12	1.98287e-16	0.436275	0.293	0.229	8.35561e-12	Trachea
IER3	4.99713e-15	0.547789	0.383	0.334	2.10574e-10	Trachea
MTUS1	4.85967e-14	0.597501	0.251	0.205	2.04782e-09	Trachea
SLC25A6	9.32891e-14	0.419229	0.355	0.316	3.93111e-09	Trachea
MBNL1	1.49861e-12	0.472204	0.309	0.271	6.31499e-08	Trachea
EIF4B	2.92712e-12	0.419313	0.293	0.25	1.23346e-07	Trachea
LRRFIP1	7.3946e-11	0.433972	0.305	0.272	3.11601e-06	Trachea

## Sheet: Uterus
gene	p_val	avg_logFC	pct.1	pct.2	p_val_adj	cluster
TXNRD1	0	1.81233	0.514	0.117	0	Uterus
HMOX1	0	1.78758	0.592	0.186	0	Uterus
CD200	0	1.6836	0.438	0.079	0	Uterus
SQSTM1	0	1.4785	0.677	0.361	0	Uterus
SERPINE1	0	1.45123	0.596	0.172	0	Uterus
CD93	0	1.38793	0.695	0.367	0	Uterus
ADAMTS9	0	1.31681	0.597	0.2	0	Uterus
PNP	0	1.24653	0.642	0.262	0	Uterus
PTPRE	2.0641e-300	1.61966	0.432	0.11	8.69793e-296	Uterus
CXCL8	1.61785e-267	2.50465	0.434	0.128	6.81746e-263	Uterus
PLPP3	9.20897e-266	1.00577	0.708	0.341	3.88057e-261	Uterus
GCLM	3.59007e-251	1.45603	0.352	0.08	1.51282e-246	Uterus
JAG1	7.91794e-238	1.4403	0.468	0.167	3.33654e-233	Uterus
ICAM1	3.00185e-234	1.04404	0.686	0.371	1.26495e-229	Uterus
ATP1A1	2.38346e-227	1.08707	0.672	0.392	1.00437e-222	Uterus
DDX21	1.30723e-221	1.19214	0.594	0.306	5.50853e-217	Uterus
STC1	3.58377e-218	1.27072	0.493	0.182	1.51016e-213	Uterus
RAN	7.64677e-217	1.17669	0.63	0.368	3.22227e-212	Uterus
CXCL3	2.054e-210	1.55094	0.319	0.075	8.65535e-206	Uterus
CSF3	1.04612e-193	1.80908	0.424	0.158	4.40826e-189	Uterus
RCAN1	1.5626e-190	1.26699	0.452	0.181	6.58466e-186	Uterus
CD55	2.50903e-159	1.2188	0.457	0.208	1.05728e-154	Uterus
PKIG	1.59464e-157	1.38635	0.388	0.16	6.71965e-153	Uterus
SOD2	3.63175e-156	1.41491	0.562	0.344	1.53038e-151	Uterus
CLIC4	1.81206e-154	1.05956	0.524	0.286	7.63584e-150	Uterus
ITGA2	1.36575e-151	1.30752	0.27	0.076	5.75514e-147	Uterus
CXCL2	1.21714e-140	1.58965	0.38	0.156	5.12893e-136	Uterus
RAI14	1.47963e-140	1.30876	0.35	0.14	6.23501e-136	Uterus
PRNP	6.35737e-139	0.970312	0.458	0.216	2.67893e-134	Uterus
THBD	2.62409e-120	0.946342	0.566	0.362	1.10576e-115	Uterus
FOSL1	3.04525e-112	0.998072	0.252	0.081	1.28324e-107	Uterus
TUBA1C	1.35782e-108	1.06096	0.312	0.128	5.7217e-104	Uterus
MSN	5.52309e-103	0.866361	0.541	0.37	2.32737e-98	Uterus
ITGAV	5.78175e-103	1.04961	0.282	0.108	2.43637e-98	Uterus
ETS1	2.15233e-97	0.995988	0.464	0.29	9.06972e-93	Uterus
ANXA5	1.81173e-95	0.842019	0.548	0.396	7.63445e-91	Uterus
ATP13A3	8.83358e-95	0.967702	0.302	0.127	3.72238e-90	Uterus
ADAMTS4	9.00658e-93	0.885973	0.328	0.146	3.79528e-88	Uterus
CYCS	4.80145e-92	0.778534	0.49	0.297	2.02328e-87	Uterus
TCEB1	1.74408e-88	0.610509	0.484	0.259	7.34936e-84	Uterus
GJA1	9.02667e-86	0.652465	0.525	0.326	3.80375e-81	Uterus
SELE	1.17431e-83	1.1728	0.474	0.316	4.94844e-79	Uterus
THBS1	3.28637e-83	0.920925	0.316	0.145	1.38484e-78	Uterus
INSIG1	7.61143e-79	0.687914	0.432	0.245	3.20738e-74	Uterus
FNIP2	8.7733e-72	1.00378	0.274	0.131	3.69698e-67	Uterus
RND1	4.43782e-71	0.793141	0.347	0.186	1.87005e-66	Uterus
SNRPD1	5.88146e-71	0.945639	0.368	0.22	2.47839e-66	Uterus
G3BP1	1.88299e-70	0.965235	0.352	0.204	7.93471e-66	Uterus
TUBB6	1.09973e-66	1.00147	0.272	0.135	4.63415e-62	Uterus
HSPA5	1.67207e-64	0.995222	0.43	0.298	7.04595e-60	Uterus
COL4A1	7.05672e-63	0.805919	0.368	0.216	2.97363e-58	Uterus
APOLD1	3.84585e-62	0.693341	0.368	0.216	1.6206e-57	Uterus
CREM	1.1501e-58	0.712065	0.3	0.155	4.84642e-54	Uterus
CFLAR	6.25969e-58	0.941654	0.402	0.288	2.63777e-53	Uterus
SNRPG	6.08406e-55	0.695322	0.459	0.338	2.56376e-50	Uterus
UPP1	3.7446e-54	0.762105	0.361	0.226	1.57794e-49	Uterus
ATP1B3	4.31895e-54	0.817549	0.372	0.246	1.81996e-49	Uterus
CALCRL	5.60549e-54	0.75584	0.436	0.314	2.3621e-49	Uterus
COL15A1	1.97646e-53	0.795243	0.412	0.293	8.32859e-49	Uterus
HIF1A	1.30925e-50	0.63324	0.425	0.287	5.51706e-46	Uterus
PRSS23	4.02887e-49	0.834493	0.352	0.232	1.69772e-44	Uterus
ENO1	6.84826e-48	0.789256	0.422	0.324	2.88579e-43	Uterus
ATP5B	1.83316e-44	0.543344	0.286	0.156	7.72477e-40	Uterus
ZFAND5	4.94631e-39	0.708908	0.394	0.296	2.08432e-34	Uterus
NDRG1	1.4222e-36	0.520248	0.473	0.377	5.99302e-32	Uterus
NCL	1.48867e-35	0.719312	0.434	0.37	6.2731e-31	Uterus
SPAG9	1.01213e-34	0.830211	0.31	0.218	4.26502e-30	Uterus
CCT2	2.41485e-34	0.812151	0.252	0.158	1.01759e-29	Uterus
PSMA3	3.59898e-34	0.79403	0.304	0.212	1.51657e-29	Uterus
SLC25A5	8.62443e-34	0.720685	0.377	0.294	3.63425e-29	Uterus
HSPA9	1.78066e-33	0.758948	0.254	0.159	7.50354e-29	Uterus
HLA-DRB5	6.19253e-32	0.59373	0.334	0.238	2.60947e-27	Uterus
PPA1	1.71533e-31	0.741102	0.347	0.265	7.22821e-27	Uterus
USMG5	3.7575e-31	0.426925	0.352	0.231	1.58337e-26	Uterus
FAM198B	1.63744e-29	0.690507	0.286	0.195	6.9e-25	Uterus
PICALM	2.81745e-29	0.680407	0.31	0.22	1.18724e-24	Uterus
PEA15	1.18791e-28	0.688297	0.314	0.228	5.00575e-24	Uterus
YWHAG	2.63339e-28	0.664129	0.273	0.185	1.10969e-23	Uterus
ATF4	1.02502e-27	0.617384	0.43	0.372	4.31932e-23	Uterus
ILF2	1.31165e-27	0.68265	0.282	0.197	5.52717e-23	Uterus
MAP1LC3B	2.59672e-27	0.59166	0.45	0.398	1.09423e-22	Uterus
MAT2A	2.69711e-27	0.596432	0.262	0.172	1.13653e-22	Uterus
HNRNPC	1.39067e-26	0.533197	0.446	0.377	5.86013e-22	Uterus
VMP1	2.51405e-26	0.636814	0.35	0.27	1.0594e-21	Uterus
S1PR1	3.59181e-26	0.596417	0.376	0.296	1.51355e-21	Uterus
FLT1	6.53488e-26	0.639448	0.381	0.312	2.75373e-21	Uterus
SEC61G	7.90869e-26	0.639685	0.37	0.302	3.33264e-21	Uterus
VDAC1	1.10884e-24	0.790916	0.258	0.185	4.67256e-20	Uterus
IL6	2.32484e-24	1.12961	0.298	0.217	9.79664e-20	Uterus
ELK3	1.46377e-23	0.626103	0.4	0.35	6.16817e-19	Uterus
MT1X	6.02034e-23	0.615674	0.262	0.18	2.53691e-18	Uterus
SNRPE	1.29658e-21	0.64685	0.36	0.302	5.46366e-17	Uterus
SWAP70	2.00054e-20	0.657718	0.318	0.256	8.43008e-16	Uterus
TM4SF18	2.31119e-19	0.72175	0.257	0.193	9.73912e-15	Uterus
SLIRP	8.58705e-18	0.565041	0.335	0.278	3.6185e-13	Uterus
HNRNPH1	5.50303e-17	0.555556	0.332	0.28	2.31892e-12	Uterus
SRSF2	5.97646e-17	0.626067	0.304	0.251	2.51842e-12	Uterus
ANXA1	1.72502e-16	0.570364	0.414	0.393	7.26908e-12	Uterus
RTN4	8.29177e-16	0.519802	0.414	0.393	3.49407e-11	Uterus
AMD1	5.29426e-15	0.603504	0.274	0.221	2.23095e-10	Uterus
RAB7A	3.84806e-14	0.585326	0.313	0.272	1.62153e-09	Uterus
SNRPF	1.64773e-13	0.625309	0.296	0.257	6.94335e-09	Uterus
HNRNPF	1.77985e-13	0.548633	0.322	0.281	7.50011e-09	Uterus
PHLDA1	2.98103e-13	0.503292	0.272	0.219	1.25618e-08	Uterus
SFPQ	5.85123e-11	0.563261	0.304	0.273	2.46565e-06	Uterus
GSTO1	2.954e-10	0.439039	0.283	0.242	1.24479e-05	Uterus
ADAMTS1	5.84801e-10	0.494361	0.296	0.257	2.46429e-05	Uterus
SRGN	1.51683e-09	0.529416	0.376	0.36	6.39177e-05	Uterus
CCL2	2.87582e-08	0.461615	0.212	0.307	0.00121184	Uterus
TPI1	3.15276e-08	0.527856	0.32	0.307	0.00132854	Uterus
SASH1	1.59863e-07	0.544858	0.26	0.238	0.00673645	Uterus
YWHAQ	4.35584e-07	0.543631	0.254	0.233	0.0183551	Uterus
EIF2S2	5.44262e-07	0.52286	0.293	0.281	0.0229346	Uterus
