# Supplementary material for: Single-cell transcriptome profiling reveals vascular endothelial cell heterogeneity in human skin
Source: Theranostics. 2021 Apr 19;11(13):6461–76. doi: 10.7150/thno.54917 (PMC8120211; doi:10.7150/thno.54917)
Supplement: Supplementary file 4 — Supplementary File 3. [file thnov11p6461s4.xlsx]

## Sheet: Cytokine and receptors
Genes	Brain	Cervix	Dermis	GI Tract	Heart	Liver	SAT	Thyroid	Trachea	Uterus
IFNLR1	0	0	0.00129811	0.00433002	0	0	0	0	0.00665561	0
LEPR	0.297774	0.288709	0.300966	0.44666	0.103537	0.0335774	0.0823879	0.149126	0.168192	0.310779
IL6R	0.0980474	0.0847595	0.0495091	0.0219861	0.0273055	0.0319856	0.00164479	0.0664228	0.16525	0.133003
IL20RB	0	0.0105143	0.00738719	0.00401075	0	0	0	0	0.00692587	0.00145676
IL7R	0	0.0523975	0.00275253	0.0227299	0.00934809	0.0889262	0.00401524	0.165119	0.14789	0.0067296
LIFR	0.167487	0.55221	1.22535	0.780834	0.311091	0.678902	0.603747	1.00295	1.11668	0.470477
OSMR	0.19769	0.132588	0.15798	0.17282	0.157265	0.0777333	0.0471102	0.195129	0.400464	0.262964
GHR	0	0.00984054	0.0202523	0.0192878	0.0275748	0.0064676	0.0863347	0.00444739	0.0160588	0.00983163
IL6ST	0.429716	1.29824	0.953654	1.01875	0.441494	0.851139	0.419381	1.354	1.77966	1.44299
IFNGR1	0.815198	0.230346	0.437165	0.375911	0.501993	0.431503	1.65711	0.286201	0.527466	0.322677
IL3RA	0.055517	0.160323	0.706901	0.182747	0.100521	0.0269839	0.188892	0.139369	0.422856	0.16119
IL2RG	0.0582247	0.0150042	0.0292335	0.0575156	0.139905	0.323732	0.0031239	0.172799	0.0460526	0.00905576
IL13RA2	0	0.00582022	0.00437188	0.00789174	0	0.209769	0	0.0164526	0.0140927	0.0151641
IL13RA1	0.269603	0.149948	0.245628	0.151188	0.102674	0.10839	0.126553	0.106169	0.177578	0.13146
IL11RA	0.0216787	0.00513346	0.0369852	0.0114033	0.0287848	0.00772729	0.151997	0.00563551	0.00575436	0.00446439
IL4R	0.0827399	0.122785	0.14222	0.0372622	0.0546616	0.0950267	0.0876309	0.0737632	0.127115	0.0992389
IL21R	0	0	0	0	0	0.00712403	0	0.00502044	0.00328017	0
CRLF3	0.038405	0.030358	0.0283081	0.0218208	0.0268758	0.0477296	0.039711	0.0541156	0.0366583	0.0449144
EPOR	0	0.0145772	0.0115738	0.00402064	0.0387357	0.0763735	0.0203387	0.021833	0.00248503	0.00437564
IL27RA	0.0576573	0.00687313	0.0664645	0.0506426	0.0349718	0.0389614	0.115153	0.0250002	0.0311636	0.0113596
CRLF1	0	0	0	0	0.00719087	0	0	0	0	0
CSF2RB	0.0119676	0.122489	0.274861	0.263898	0.0269838	0.0761284	0	0.221279	0.236016	0.0318519
IFNAR2	0.261976	0.0691972	0.13846	0.0785968	0.0991093	0.0850242	0.159358	0.076691	0.0747527	0.116597
IL10RB	0.168179	0.0558831	0.0194877	0.130546	0.130516	0.105612	0.0455365	0.0476519	0.0406091	0.0571703
IFNAR1	0.213338	0.170956	0.355143	0.143053	0.103808	0.140135	0.24223	0.130278	0.167628	0.25311
IFNGR2	0.12606	0.177333	0.206948	0.127342	0.115447	0.0645828	0.304862	0.156572	0.265766	0.286916
CSF2RA	0.0640635	0	0.0016126	0.00328154	0.0284873	0.0291937	0	0.00382691	0.00169966	0
IL2RB	0	0	0.000297293	0	0.0173409	0.0876372	0	0.0457195	0.00506914	0.00152226
MPL	0	0	0.000693973	0	0	0	0	0	0	0
IL12RB2	0	0	0	0	0	0.00306011	0	0	0	0
IL20RA	0	0	0	0.0117295	0	0	0	0.0159356	0.00845577	0
IL9R	0	0	0	0	0	0	0	0	0	0
IL10RA	0.0209616	0.00531811	0	0	0.0379848	0.081345	0	0.0248806	0.00801185	0.00110979
CRLF2	0	0	0	0	0	0	0	0	0.00137123	0
CNTFR	0.0230606	0.00485576	0	0	0	0.00140365	0.0492301	0	0	0
IL22RA1	0	0	0	0	0	0.00166498	0	0	0	0
CSF3R	0.0995059	0	0	0.0122412	0.017859	0.179279	0	0.0057014	0.00130304	0
IL31RA	0	0	0	0	0	0	0	0	0	0
EBI3	0.0138235	0	0	0	0.00608268	0.00663215	0	0.00811026	0.00139442	0
IL12RB1	0	0	0	0	0.00864846	0.00181179	0	0	0	0
IL5RA	0.0117546	0	0	0	0	0.00191381	0	0	0	0
PRLR	0	0.028492	0	0.00384969	0.00841737	0	0	0	0.00122711	0.00635357
IL22RA2	0	0	0	0	0	0	0	0	0	0
IL23R	0	0	0	0	0	0.0133549	0	0	0	0

## Sheet: Chemokine and receptors
Genes	Brain	Cervix	Dermis	GI Tract	Heart	Liver	SAT	Thyroid	Trachea	Uterus
ACKR1	0.0730129	1.24247	2.58213	2.25497	0.680121	0.0124309	0.469602	1.09427	2.20193	0.908902
ACKR3	0.0116496	0.340409	0.116013	0.137034	0.0951486	0.0146586	0.0225127	0.285567	0.417498	0.380626
CMTM8	0.0932575	0.0775729	0.322329	0.0229146	0.0942123	0.100827	0.396695	0.0369512	0.171578	0.0548679
CMTM7	0.0934717	0.0184374	0.0305866	0.00450143	0.0757278	0.0610107	0.0416413	0.0387092	0.0580592	0.0170073
CMTM6	0.263975	0.152435	0.228651	0.162006	0.226624	0.310078	0.180485	0.20099	0.249898	0.159815
ACKR2	0	0	0.0107522	0	0	0.00186787	0	0.00402975	0.00139653	0
ACKR4	0	0	0.0122061	0.00555296	0	0.0441175	0.0354245	0.00979852	0.00423926	0
CXCL8	0.29065	3.28193	0.00918231	0.250716	0.513485	0.701504	0.0451372	0.103708	0.397009	2.21612
CXCL3	0.0569572	0.946151	0.0609626	0.140165	0.48258	0.0718815	0.0768476	0.140074	0.322961	1.03563
CXCL2	0.220025	2.00744	0.185247	0.344683	0.788765	0.266764	1.24675	0.434573	0.46912	1.48353
CXCL9	0	0	0.046731	0.0279061	0	0.0255084	0.0114266	0.0181236	0.0223846	0.00502062
CXCL10	0.0380991	0	0.0373484	0.0543434	0.0336716	0.0246483	0	0.167254	0.0453906	0.0122213
CXCL11	0.0833727	0.00328786	0.0451498	0.0265607	0.008526	0.026384	0	0.132529	0.0463506	0.0012999
CCL28	0.0185059	0	0.0269043	0.0153022	0	0.0116599	0.00756992	0.00896734	0.0809879	0.00155894
CXCL14	0.139712	0.108689	0.000482281	0.0279639	0.041221	0.00164217	1.0244	0.00561414	0.0834509	0.00731814
CCL26	0	0.0180377	0	0.00822547	0.0101791	0	0	0.00455109	0.0106811	0
CCL19	0	0	0.00131923	0.00315116	0	0.00162204	0	0.00665196	0.0586436	0
CCL21	0	0.0140717	1.06735	0.0761324	0.0979475	0.0210702	0.0397621	0.330357	0.0864674	0.0387653
CXCL12	0.331571	0.23309	0.34181	0.273005	0.900684	0.181058	0.917945	0.123184	0.238151	0.111119
CKLF	0.322468	0.0191109	0.136787	0.185623	0.178552	0.521947	0.306034	0.115013	0.106336	0.0547862
CMTM3	0.0401889	0.085826	0.126009	0.0758055	0.0281197	0.168594	0.118697	0.146128	0.165145	0.085892
CMTM4	0.0447097	0.00480613	0.00977974	0.00782356	0.0100377	0.00328543	0	0.029076	0.00684052	0.00254559
CXCL16	0.0824635	0.0318894	0.0394289	0.042982	0.0539215	0.624064	0.0190148	0.031161	0.0649992	0.0173612
CCL2	0.381412	2.29391	0.672775	1.33208	1.88851	0.482149	0.218384	1.69393	1.19776	0.910962
CCL8	0.0209761	0.0136233	0.00126536	0.0303894	0.127221	0.0250491	0.0262719	0.00373986	0.0518437	0.0425284
CCL5	0.0612457	0.0335705	0.00286959	0.192164	0.588088	1.39916	0	0.277614	0.0281842	0.0544401
CCL16	0	0.00646275	0.00830335	0	0	0.014141	0	0	0.00255073	0.00093293
CCL14	0	0.0348017	0.888802	0.0557697	0	0.163199	0.118069	0.0395051	0.025733	0.0206421
CCL15-CCL14	0	0	0.000703951	0.0103348	0	0	0	0	0	0
CCL15	0	0	0.00599442	0.0188428	0	0.00319646	0	0	0	0
CCL23	0	0.0533064	0.34343	0.684916	0.0395472	0.820018	0.103504	0.108315	0.240916	0.0382617
CXCL1	0.282269	1.35514	0.00441313	0.0958949	0.153524	0.0873493	0.0173879	0.0486162	0.24573	0.615727
CXCL5	0	0.020412	0	0.0078271	0	0	0	0.00394477	0.021209	0
CCL27	0	0	0.00112176	0	0	0	0	0	0	0
CMTM1	0	0	0	0	0	0	0	0	0	0
CCL3	0.0342737	0.11144	0	0.130576	0.365193	0.725963	0.00728767	0.044478	0.131707	0.0986071
CCL4	0.0450533	0.177203	0.00155105	0.119453	0.310803	0.49733	0.00590568	0.0645431	0.263698	0.101028
CXCL17	0	0	0	0.0248729	0	0	0	0	0.368762	0
PPBP	0	0	0	0	0.0193323	0.00560731	0	0	0.00381677	0
CMTM2	0.12127	0	0.000811507	0.0105484	0	0.183685	0	0.00802663	0	0.00164494
CCL20	0	0.0905707	0	0.144747	0.112976	0.254034	0	0.0655621	0.325969	0.0431657
CMTM5	0.200408	0.00430062	0	0.00455017	0.0100454	0.00186787	0.0114105	0	0.00133612	0
CCL13	0	0	0	0.00862472	0	0.00256347	0.00788109	0	0.00299655	0
CCL18	0	0.00597444	0	0.0228831	0.0139894	0	0	0	0.00255314	0
CCL1	0	0	0	0	0	0	0	0	0	0
CCL17	0	0	0	0	0	0.00370699	0	0.00791339	0.00291135	0
CCL22	0	0	0	0	0	0.00187063	0	0.00360574	0.00443774	0
CXCL6	0	0.00667466	0	0.0129836	0	0.0127414	0	0	0.0192472	0.00133441
PF4	0	0	0	0	0.0232513	0.00231636	0	0	0	0
PF4V1	0	0	0	0	0	0	0	0	0.00123238	0
CCL11	0	0.00599594	0	0.0316852	0.026706	0	0	0	0.00119193	0.0014382
CCL7	0	0.0120726	0	0.013901	0	0	0	0.00528922	0.00115465	0.00725593
CXCL13	0	0	0	0	0	0	0	0	0.00573459	0
CCL24	0	0	0	0	0	0	0	0	0	0
CCL25	0	0	0	0.0496714	0	0.00185295	0	0	0	0

## Sheet: Integrins
Genes	Brain	Cervix	Dermis	GI Tract	Heart	Liver	SAT	Thyroid	Trachea	Uterus
ITGA10	0.032455	0.0309914	0.116312	0.00856027	0.0194647	0.0068091	0.0501186	0.0554778	0.129794	0.026918
ITGA6	0.681871	0.325583	1.35692	0.471344	0.410097	0.0205957	0.417119	0.429234	0.628336	0.346216
ITGAV	0.170604	0.536173	0.0995245	0.0907937	0.0885907	0.0743254	0.0950874	0.393253	0.554608	0.80473
ITGA9	0	0.138188	0.203728	0.0551061	0.0737347	0.112972	0.0256837	0.127805	0.0497367	0.0945792
ITGB5	0.190173	0.0685132	0.0400769	0.0334172	0.0572627	0.0722831	0.207489	0.0284277	0.0300861	0.0738253
ITGA1	0.199472	0.037465	0.145794	0.110032	0.232644	0.0993196	0.325551	0.226974	0.178453	0.246971
ITGA2	0.0870445	0.345087	0.143568	0.0362835	0.0186863	0.00565653	0	0.0763422	0.370482	0.774463
ITGB8	0.068486	0.0326858	0.0059999	0.0159732	0	0.00750135	0.00477555	0.0193469	0.130468	0.0123323
ITGA8	0	0.107388	0.0221058	0.016524	0.0160885	0.0061764	0	0.0322697	0.0115522	0.0346373
ITGB1	0.0955657	0.367496	1.34864	0.213237	0.280887	0.215156	1.13891	0.261189	0.217172	0.328241
ITGA5	0.155334	0.536894	0.508694	0.239072	0.190817	0.109061	0.1159	0.241278	0.666323	0.673683
ITGA7	0.0653855	0.0201832	0	0	0.106734	0.00170676	0.0375796	0.0100621	0.00909949	0.0204543
ITGA11	0	0.0221905	0.000567407	0	0	0	0.00789065	0	0	0.00268095
ITGAE	0.181321	0.0202818	0.153648	0.171254	0.115868	0.0992525	0.0864394	0.109892	0.117636	0.0631228
ITGB3	0	0.017042	0.0238687	0	0	0.00978698	0	0.00842275	0.0200057	0.0217658
ITGA3	0	0.011256	0.209872	0.0323836	0.0357673	0.00393736	0.00640849	0.075905	0.0425704	0.00760605
ITGB4	0.0611576	0.0271013	0.933328	0.109393	0.0466539	0.00560717	0.0445369	0.0819204	0.161567	0.0092131
ITGB2	0.106217	0	0.000926849	0.0180945	0.195948	0.235779	0	0.0271932	0.0137055	0
ITGB7	0	0	0	0.00260677	0	0.0174808	0	0.0129281	0	0
ITGAL	0	0	0	0.00446162	0.0198944	0.0376437	0	0.0356145	0	0
ITGA2B	0	0.00809435	0.00142086	0	0.0133093	0.00148597	0.00288528	0.00368322	0.00158924	0.00101354
ITGA4	0.0111199	0.00513346	0	0	0	0.0177231	0	0.0138404	0.00321527	0
ITGAM	0.0206299	0	0	0	0	0.0249354	0	0.0251666	0.00400162	0
ITGAD	0	0	0	0	0	0.0170813	0	0	0	0
ITGAX	0.0362271	0	0	0.00745032	0.0367207	0.0311923	0	0.00509172	0.00294327	0.00131606
ITGB6	0	0	0	0	0	0.00164845	0	0.0243385	0.0367037	0.00471897

## Sheet: Cell adhesion molecules
Genes	Brain	Cervix	Dermis	GI Tract	Heart	Liver	SAT	Thyroid	Trachea	Uterus
SDC3	0.14216	0.043815	0.0327972	0.0280735	0.0482786	0.0591759	0.0547582	0.00580327	0.00476516	0.0233863
PTPRF	0.0132588	0.00428243	0.0199305	0.0459625	0	0.01044	0.0137499	0.0356868	0.0445906	0.00589182
VCAM1	0.121155	0.100336	0.0521216	0.188095	0.110553	0.286335	0.074954	0.223749	0.458365	0.230482
CD58	0.190398	0.0617319	0.124355	0.0830526	0.203031	0.228737	0.188219	0.0743777	0.127832	0.119403
CADM3	0.0876402	0.036024	0.132936	0.0438555	0.0171843	0.00207728	0.0331226	0.00517284	0.0363418	0.00153091
F11R	0.269617	0.0596875	0.15427	0.208158	0.168869	0.122211	0.0426697	0.193441	0.266653	0.0897411
MPZ	0	0	0.00214709	0	0.00959211	0.00183974	0	0.0101203	0.00117392	0
MPZL1	0.137628	0.196424	0.175133	0.0815143	0.143724	0.0505681	0.265643	0.122018	0.185571	0.176919
SELP	0.0105233	0.448036	0.382316	0.499652	0.104552	0.0339853	0.0396938	0.349276	0.460274	0.536392
SELL	0.0739208	0.00417026	0.0143207	0.0181092	0.0198617	0.198268	0.00825796	0.107452	0.029993	0.00569357
SELE	0.107005	3.90368	0.772292	0.852722	0.825982	0.0638459	0.0112731	1.69427	2.08113	2.24842
NFASC	0.160353	0.00609572	0.0246504	0.0092569	0.0451449	0.00172113	0.00598057	0	0.00869674	0.0118913
CD34	0.692294	0.0753312	1.89089	0.867236	0.806505	0.114566	0.789914	0.407418	0.438021	0.0825957
SDC1	0	0.00645255	0.00111336	0.0245766	0	0.00651205	0	0	0.020981	0
ITGA6	0.681871	0.325583	1.35692	0.471344	0.410097	0.0205957	0.417119	0.429234	0.628336	0.346216
ITGAV	0.170604	0.536173	0.0995245	0.0907937	0.0885907	0.0743254	0.0950874	0.393253	0.554608	0.80473
ITGA9	0	0.138188	0.203728	0.0551061	0.0737347	0.112972	0.0256837	0.127805	0.0497367	0.0945792
ALCAM	0.128167	0.053926	0.0578255	0.027335	0.00738417	0.0103167	0.0133458	0.0549428	0.0985523	0.0437923
NECTIN3	0	0.037586	0.0542468	0.0143442	0.0388538	0.00183584	0.0227153	0.0442661	0.0232068	0.0114934
CD80	0	0	0.000277014	0	0	0.00151564	0	0	0.00267164	0
CLDN11	0.724373	0.0199874	0.22741	0.0168436	0.018101	0.00839802	0.060349	0.0129903	0.020951	0.00883194
OCLN	0.0705309	0	0.0194927	0.0120252	0	0.0244276	0.00463319	0.0170997	0.00866653	0
HLA-F	0.345101	0.113718	0.73522	0.299861	0.302636	0.292104	0.461458	0.219408	0.230846	0.228316
HLA-G	0	0.0198834	0.00932188	0.0150462	0	0.017496	0	0.0255721	0.010395	0.00541684
HLA-A	2.04487	1.52858	2.99066	1.76467	1.55453	1.70182	3.65254	1.78853	1.57583	1.72674
HLA-E	3.00735	1.7898	3.12342	1.83721	2.49365	2.39048	3.06021	2.12379	2.044	1.8186
HLA-C	2.29955	1.07886	2.78313	1.46226	1.68391	2.26038	3.1556	1.5007	1.03105	1.36981
HLA-B	2.64741	2.50838	3.06382	2.29174	2.8303	2.63396	3.91295	1.89948	1.50355	2.71827
HLA-DRA	0.107781	0.932386	2.35866	2.38597	1.83555	0.744763	1.98151	1.06222	2.16991	0.720932
HLA-DRB5	0	1.04649	0.95894	1.07407	0.679662	0.424784	1.1919	0.0423727	0.0307754	0.958281
HLA-DRB1	0.699357	1.29059	2.3792	2.21118	1.86871	0.779501	1.81128	1.47518	2.01053	1.21811
HLA-DQA1	0.025943	0.152154	0.709801	0.653819	0.317404	0.354033	0.169913	0.394263	0.34712	0.0715993
HLA-DQB1	0.0435851	0.309961	0.873391	0.550639	0.606398	0.415653	0.440389	0.413677	0.246186	0.195319
HLA-DQA2	0.0116727	0	0.159926	0.174553	0.0279296	0.208625	0.0179945	0	0.00920077	0
HLA-DOB	0	0	0.00797141	0.0263835	0.0169448	0.0200658	0	0.00502335	0.00197065	0
HLA-DMB	0.194933	0.038215	0.33379	0.282827	0.138713	0.228007	0.136982	0.0871308	0.142193	0.0146381
HLA-DMA	0.123908	0.0905385	0.906501	0.74526	0.471328	0.35905	0.743354	0.268665	0.597691	0.107206
HLA-DOA	0.0184279	0.0262156	0.112254	0.190017	0.0609113	0.0481585	0.0119036	0.0679792	0.100515	0.00426547
HLA-DPA1	0.697039	0.279924	1.55386	1.615	0.946051	0.759363	1.69175	0.886655	0.900407	0.298989
HLA-DPB1	0.328088	0.363656	1.42662	1.06453	0.829011	0.796373	0.995502	0.615166	0.81923	0.262904
ITGB8	0.068486	0.0326858	0.0059999	0.0159732	0	0.00750135	0.00477555	0.0193469	0.130468	0.0123323
CLDN4	0	0.0669786	0.000801771	0.110617	0	0.0175127	0	0.21611	0.486914	0.0375171
CLDN15	0.0324456	0.00653922	0.199952	0.0455754	0.0271586	0.00655316	0.0389939	0.0223216	0.0335659	0.0136963
NRCAM	0.0675123	0.0225738	0.00218965	0.00432045	0	0.00502823	0	0.00592485	0.00220221	0.00568477
CD99	0.441921	0.218769	1.75365	0.57637	0.948781	0.597309	1.14916	0.376159	1.07276	0.371072
NLGN4X	0.00933178	0	0.000719499	0.0100187	0	0	0.0311627	0.00518248	0	0
NLGN3	0.059141	0	0.00160892	0.00424651	0	0	0	0.00529961	0.00225077	0
L1CAM	0.0328424	0	0.140454	0.0162821	0.00959211	0	0	0.00503209	0	0
CLDN23	0	0.0162795	0.0126361	0.0167189	0.00965828	0.00622973	0.0477316	0.0105849	0.0108292	0.0166069
SDC2	0.0998599	0.190382	0.00458563	0.0283138	0.153364	0.014292	0.349046	0.3942	0.0307119	0.0542728
CD274	0.0115363	0.0143943	0.0168382	0.0204315	0.0266715	0.00646406	0.0047776	0.0786482	0.0581445	0.0312078
PDCD1LG2	0.0106922	0	0.0177555	0.0252227	0.00937215	0.0547941	0.0441225	0.0106653	0.00771402	0
CD6	0	0	0.0023113	0	0.0099398	0.0189947	0.00466424	0.029434	0.00306996	0.000987282
NCAM1	0.418005	0.0413637	0.00668515	0.0197906	0.0156683	0.0133054	0.0198517	0.0320693	0.00408443	0.0034669
CADM1	0.0798652	0.0464855	0.0175482	0.0167855	0.00875734	0.0113947	0.0244476	0.0401326	0.0466717	0.0516676
NECTIN1	0.0856411	0.0319767	0.00803656	0.00755525	0.0103708	0.00470282	0.00331116	0.00998175	0.0168296	0.0239403
ESAM	1.94988	0.621574	0.970921	0.852379	0.908862	0.683605	1.35192	0.816219	1.03757	0.858853
JAM3	0.254549	0.105516	0.184211	0.108591	0.00972606	0.0368895	0.0404654	0.0804808	0.135847	0.270084
ITGA8	0	0.107388	0.0221058	0.016524	0.0160885	0.0061764	0	0.0322697	0.0115522	0.0346373
ITGB1	0.0955657	0.367496	1.34864	0.213237	0.280887	0.215156	1.13891	0.261189	0.217172	0.328241
CNTN1	0.0575017	0.00962006	0.000200761	0.00384969	0	0	0.00712874	0	0.00371626	0.00328868
CLDN10	0.171333	0	0.0336155	0.019377	0	0.0194282	0	0.00855944	0.0386913	0.00160447
NRXN3	0.0237765	0	0.000558817	0.0127304	0.00665912	0	0	0.00402975	0.00126236	0.00133067
NEO1	0.13121	0.00968793	0.00672629	0.00617129	0	0.00353466	0.00833783	0.0204166	0.0161484	0.00568141
CD276	0.00634772	0.0521628	0.00373798	0.00320887	0	0.00686479	0.0392927	0	0.0485886	0.0501671
CDH5	0.609513	0.135789	0.72577	0.390932	0.592709	0.598594	0.692546	0.323703	0.43644	0.336389
CDH3	0	0	0.000415221	0.00293798	0	0	0	0.0090382	0.0122709	0
GLG1	0.176023	0.061895	0.284245	0.0705924	0.10258	0.0901379	0.174275	0.0820425	0.0834069	0.0526578
CLDN7	0	0.00884133	0.0042604	0.0421156	0.00927712	0.011906	0.010582	0.0454336	0.094317	0.0015921
NLGN2	0.0780968	0.0355855	0.0224999	0.0200399	0.0258344	0.00483732	0.00554446	0.0141493	0.0123884	0.0125542
CNTNAP1	0.010635	0.0106104	0.00244126	0.012187	0.0380541	0.00161016	0	0.0111654	0.00501469	0.0013282
ICAM2	1.06643	0.0250775	0.591851	0.393669	0.670804	0.335087	1.15363	0.148485	0.21367	0.0666946
PECAM1	0.851364	0.308286	2.13392	1.37191	0.9471	0.408613	1.47496	1.06389	1.49643	0.559239
PTPRM	0.171926	0.103371	0.435091	0.272607	0.164131	0.0882123	0.235142	0.338677	0.347732	0.164108
SDC4	0.0539418	0.0797978	0.00569882	0.0124161	0.00801863	0.00678467	0.0419598	0.0356352	0.443033	0.0371385
CD40	0.0421785	0.0724471	0.296698	0.0991776	0.12723	0.145503	0.219827	0.114584	0.21549	0.176481
MADCAM1	0	0	0.00156579	0.129585	0	0	0	0.00501919	0	0
ICAM1	0.284557	1.82158	0.569648	0.84904	0.543059	0.300814	0.251668	1.31047	2.21205	2.36049
ICAM3	0.0553286	0.00399939	0.102757	0.0527033	0.0459596	0.064112	0.111949	0.0301539	0.0295015	0.00643882
PVR	0.0840037	0.160844	0.0484459	0.0397945	0.0348374	0.0308969	0.0253071	0.070449	0.147826	0.257992
NECTIN2	0.256877	0.220324	0.560059	0.106856	0.128174	0.0887115	0.323311	0.237427	0.336287	0.172933
CLDN5	3.67788	0.380211	2.04348	0.715859	0.627018	0.320041	3.06106	0.23916	0.379246	0.297359
NCAM2	0.0556515	0	0.00681797	0.00449409	0.0374413	0.00684906	0	0.00325704	0.0013719	0
JAM2	0.682671	0.179375	1.09539	0.870725	0.310375	0.187256	0.405989	0.410679	0.525663	0.234781
ICOSLG	0.0368667	0	0.0075448	0	0	0.00357134	0	0	0.00148832	0
NLGN1	0.0232608	0.00395085	0.00441227	0.00451622	0	0	0.0082645	0	0.00389322	0
SELPLG	0.103056	0	0.00190808	0.00731912	0.0300475	0.0586859	0	0.0214644	0.00559208	0.00416702
CD226	0	0.00531811	0.000548707	0	0	0.0161691	0	0.00998834	0.00402717	0
CD22	0.0352741	0	0.00424569	0.016074	0.0101075	0.0116942	0	0.00461521	0.0116515	0
ITGB2	0.106217	0	0.000926849	0.0180945	0.195948	0.235779	0	0.0271932	0.0137055	0
CLDN19	0	0	0	0	0	0	0	0	0	0
CD2	0.0326316	0.00328786	0	0.0323293	0.0298343	0.171903	0	0.0755993	0.010522	0
PTPRC	0.0380452	0.0391756	0.000615612	0.0428356	0.0882379	0.418061	0	0.202316	0.0305278	0.0165643
CNTN2	0.523013	0	0.00118573	0	0	0	0	0	0	0
NRXN1	0.0130208	0	0.00280549	0.0128421	0	0.00180442	0	0	0	0
CD8B	0	0	0	0.0069155	0.0279382	0.0644366	0	0.0255825	0.00119678	0
CTLA4	0	0	0	0	0	0.0111957	0	0.0121257	0.00916727	0.00117553
PDCD1	0	0.00673611	0	0	0	0.00272361	0	0.00815001	0.00142185	0
CLDN1	0	0.00586523	0	0.00720953	0	0.0161593	0	0.0204981	0.0825599	0.00601764
CLDN20	0	0	0	0	0	0	0	0	0	0
CLDN3	0.0373828	0.00399939	0	0.0487835	0	0.00576281	0	0.0426466	0.0454652	0.00871587
NRXN2	0.102397	0.00641889	0	0.00259428	0	0	0	0	0	0.00118862
ITGB7	0	0	0	0.00260677	0	0.0174808	0	0.0129281	0	0
CLDN6	0	0	0	0	0	0	0	0.00311065	0.00410937	0.00175687
SPN	0.00947627	0	0.000668475	0.00383685	0.0202651	0.0319945	0	0.00645189	0.000920652	0
ITGAL	0	0	0	0.00446162	0.0198944	0.0376437	0	0.0356145	0	0
CDH15	0.019183	0	0	0	0	0	0	0	0	0
CDH4	0.0345095	0	0	0	0	0	0	0	0	0
MAG	0.684088	0	0.00485094	0.00647275	0	0.00184105	0	0.00405371	0.00439572	0
CLDN14	0	0	0.000718717	0	0	0.00164395	0	0	0.00595449	0.0163344
NEGR1	0.0363897	0.0220771	0	0.00897323	0.0452767	0	0.0797075	0.0056099	0.00675768	0.00305334
CD8A	0	0.003937	0	0.00447595	0	0.0583666	0	0.0278468	0.0065624	0.00292847
CLDN16	0	0	0	0	0	0	0	0	0.00149703	0
ITGA4	0.0111199	0.00513346	0	0	0	0.0177231	0	0.0138404	0.00321527	0
CD86	0.0920796	0	0	0	0.0277653	0.113188	0	0.00441406	0.0119281	0
CD4	0.0300316	0	0	0.00328154	0.0182699	0.873165	0.0101105	0.0303189	0.00337592	0
ITGAM	0.0206299	0	0	0	0	0.0249354	0	0.0251666	0.00400162	0
SIGLEC1	0.0109115	0	0	0	0.0397335	0.0325588	0	0	0	0
CD28	0.0128991	0	0	0	0	0.0281243	0	0.029278	0.00673656	0
CD40LG	0	0	0	0	0	0.0248438	0	0.0102604	0.00370742	0.00174593
CDH1	0	0.00896346	0	0.0294786	0	0.0126826	0	0.13801	0.150836	0.00380328
CDH2	0.135222	0.0209753	0	0.00397198	0.0290732	0.0344491	0	0.00322408	0.00297502	0.00517148
CLDN22	0	0	0	0	0	0	0	0.00526524	0	0.00153579
CLDN9	0	0	0	0	0	0	0	0	0	0
CNTNAP2	0.0671805	0	0	0	0	0.00540136	0	0	0	0
ICOS	0	0	0	0	0.00969875	0.0372552	0	0.0625626	0.00513653	0
CLDN18	0	0.003937	0	0.0361853	0	0	0	0	0	0
CLDN8	0	0	0	0.00357961	0	0	0	0.00775473	0.00723461	0
CLDN2	0	0	0	0.0110271	0	0.00132203	0	0	0	0
